# Supplementary material for: Y chromosome introgression between deeply divergent primate species
Source: Nat Commun. 2024 Nov 29;15:10398. doi: 10.1038/s41467-024-54719-8 (PMC11607401; doi:10.1038/s41467-024-54719-8)
Supplement: Supplementary file 4 — Supplementary Data 1-5 [file 41467_2024_54719_MOESM4_ESM.xlsx]

## Sheet: Supplement Data 1
Supplementary Data 1. Sample information.	sample ID	species	subspecies	group	sex	reference	Sampling location (lat;lng)	Project Accession Number	Sample accession number	Average autosomal read depth	Autosomal sites genotyped	Heterozygous sites	Missing calls	Y-chromosomal sites genotyped	sample permit information
	FK104	C. denti		Mona	male	this study	0.80553;26.22328	PRJEB73870	ERS18433211	49.9099	2270263942	6010657	119010293	5800687	USFWS Cleared 10/20/2008; ICCN/MB/DT/DG/2008-01188
	GP611, YPM MAM 014273	C. wolfi	elegans	Mona	female	this study	−3.20478;25.84963	PRJEB73870	ERS18433213	47.7135	2269311693	5793950	119962542	NA	USFWS Cleared 08/22/2009 ; ICCN/DG/ADG/KBY/2009-0660 (CITES 3245)
	GP612, YPM MAM 014272	C. hamlyni		Hamlyni	male	this study	0.77249;26.25894	PRJEB73870	ERS18433216	39.2333	2250908833	9057282	138365402	5404093	USFWS Cleared 10/20/2008; ICCN/MB/DT/DG/2008-01188
	JH010	C. wolfi	elegans	Mona	male	this study	−2.24738;25.65066	PRJEB73870	ERS18433214	41.3756	2263250159	5738977	126024076	5607437	USFWS Cleared 08/22/2009 ; ICCN/DG/ADG/KBY/2009-0660 (CITES 3245)
	JH026	C. denti		Mona	female	this study	−2.62845;26.11722	PRJEB73870	ERS18433212	38.64	2257313282	5926823	131960953	NA	USFWS Cleared 06/28/2016; CITES PERMIS No. 6718
	ME403	C. mitis	stuhlmanni	Mitis	male	this study	−0.77267;26.25964	PRJEB73870	ERS18433217	38.0728	2249450289	11771279	139823946	6287250	USFWS Cleared 10/20/2008; ICCN/MB/DT/DG/2008-01188
	PD_0028	A. nigroviridis		Allenopithecus	male	Kuderna et al. 2023	NA	PRJEB67744	ERS14600172	36.2734	2282524671	2483076	106749564	5833087	NA
	PD_0029	A. lhoesti		Allochrocebus	female	Kuderna et al. 2023	NA	PRJEB67744	ERS14600173	36.3182	2278988538	5179021	110285697	NA	NA
	PD_0030	A. preussi		Allochrocebus	female	Kuderna et al. 2023	NA	PRJEB67744	ERS14600174	35.4295	2271440751	6079255	117833484	NA	NA
	PD_0031	A. solatus		Allochrocebus	male	Kuderna et al. 2023	NA	PRJEB67744	ERS14600175	34.4286	2242854780	6965365	146419455	5072775	NA
	PD_0032	C. ascanius	schmidti	Cephus	female	Kuderna et al. 2023	NA	PRJEB67744	ERS14600176	37.3278	2247204525	14400600	142069710	NA	NA
	PD_0033	C. nictitans	nictitans	Mitis	male	Kuderna et al. 2023	NA	PRJEB67744	ERS14600177	38.0649	2263177252	9438402	126096983	6199777	NA
	PD_0034	E. patas		Erythrocebus	male	Kuderna et al. 2023	NA	PRJEB67744	ERS14600178	34.1598	2261027588	3098257	128246647	5178266	NA
	PD_0041	C. cephus		Cephus	male	Kuderna et al. 2023	NA	PRJEB67744	ERS14600185	36.9883	2251920006	14963546	137354229	3497979	NA
	PD_0042	C. mona		Mona	female	Kuderna et al. 2023	NA	PRJEB67744	ERS14600186	37.8717	2257466048	7118353	131808187	NA	NA
	PD_0043	C. lowei		Mona	male	Kuderna et al. 2023	NA	PRJEB67744	ERS14600187	38.2005	2265309580	13383331	123964655	6037661	NA
	PD_0058	C. neglectus		Neglectus	male	Kuderna et al. 2023	NA	PRJEB67744	ERS14600202	40.4422	2266732128	3003069	122542107	5033656	NA
	PD_0059	C. diana		Diana	male	Kuderna et al. 2023	NA	PRJEB67744	ERS14600203	42.1156	2259003012	9688255	130271223	6533644	NA
	PD_0060	C. hamlyni		Hamlyni	female	Kuderna et al. 2023	NA	PRJEB67744	ERS14600204	37.1123	2249136823	9591390	140137412	NA	NA
	PD_0061	C. albogularis		Mitis	female	Kuderna et al. 2023	NA	PRJEB67744	ERS14600205	31.4246	2241266379	3593136	148007856	NA	NA
	PD_0062	E. patas		Erythrocebus	male	Kuderna et al. 2023	NA	PRJEB67744	ERS14600206	34.8648	2272160863	3567124	117113372	4866984	NA
	PD_0066	C. ascanius		Cephus	female	Kuderna et al. 2023	NA	PRJEB67744	ERS14600210	38.6171	2233431129	13902566	155843106	NA	NA
	PD_0090	C. nictitans		Mitis	male	Kuderna et al. 2023	NA	PRJEB67744	ERS14600216	38.113	2255762326	8735820	133511909	6165742	NA
	PD_0091	C. petaurista		Cephus	male	Kuderna et al. 2023	NA	PRJEB67744	ERS14600217	37.456	2252681294	7401685	136592941	4918069	NA
	PD_0092	C. pogonias		Mona	male	Kuderna et al. 2023	NA	PRJEB67744	ERS14600218	35.7713	2261647164	8950783	127627071	5490956	NA
	PD_0093	C. roloway		Diana	female	Kuderna et al. 2023	NA	PRJEB67744	ERS14600219	44.7363	2258071246	9204925	131202989	NA	NA
	PD_0094	C. cephus		Cephus	male	Kuderna et al. 2023	NA	PRJEB67744	ERS14600220	43.1889	2256834196	14559943	132440039	3901556	NA
	PD_0095	C. cephus		Cephus	male	Kuderna et al. 2023	NA	PRJEB67744	ERS14600221	35.2353	2225415626	13857120	163858609	3575181	NA
	PD_0096	C. mitis	opisthostictus	Mitis	male	Kuderna et al. 2023	NA	PRJEB67744	ERS14600222	45.6258	2253199971	10491312	136074264	5606481	NA
	PD_0124	M. ogouensis		Miopithecus	female	Kuderna et al. 2023	NA	PRJEB67744	ERS14600250	38.9908	2272004535	2870953	117269700	NA	NA
	PD_0126	A. nigroviridis		Allenopithecus	male	Kuderna et al. 2023	NA	PRJEB67744	ERS14600252	33.9373	2252191342	3083579	137082893	5361077	NA
	PD_0127	A. lhoesti		Allochrocebus	male	Kuderna et al. 2023	NA	PRJEB67744	ERS14600253	36.531	2266975285	6087907	122298950	5633298	NA
	PD_0173	Chl. pygerythrus		Chlorocebus	male	Kuderna et al. 2023	NA	PRJEB67744	ERS14600282	58.4486	2286440104	6004349	102834131	5530602	NA
	PD_0406	C. ascanius		Cephus	male	Kuderna et al. 2023	NA	PRJEB67744	ERS14600394	36.248	2237057214	13873769	152217021	4759481	NA
	PD_0407	C. neglectus		Neglectus	male	Kuderna et al. 2023	NA	PRJEB67744	ERS14600395	35.3	2278604931	5375259	110669304	5273454	NA
	PD_0408	Cercocebus torquatus		Papionini	male	Kuderna et al. 2023	NA	PRJEB67744	ERS14600396	42.9503	2309182052	4387629	80092183	6359463	NA
	PD_0410	C. ascanius		Cephus	female	Kuderna et al. 2023	NA	PRJEB67744	ERS14600397	36.2009	2250021689	12443085	139252546	NA	NA
	PPN005	C. wolfi	wolfi	Mona	male	this study	−2.95745;25.41586	PRJEB73870	ERS18433215	38.3311	2261227223	5699709	128047012	5731124	USFWS Cleared 06/28/2016; CITES PERMIS No. 6719
	RD_1790	Chl. dryas		Dryas	male	van der Valk et al. 2020	NA	PRJEB32105	SAMEA5561380	31.213	2233129763	4154114	156144472	4744965	NA
	SAMN02692280	Chl. sabaeus		Chlorocebus	male	Wake Forest University Primate Center Vervet Research Colony	NA	PRJNA240242	SAMN02692280	24.7857	2249525382	4058089	139748853	5363294	NA
	SAMN03264642	M. mulatta		Papionini	male	ONPRC (Oregon National Primate Research Center)	NA	PRJNA251548	SAMN03264642	63.5217	2357990873	5003723	31283362	8958787	NA
	SAMN13555780	C. mona		Mona	male	Ayoola et al. 2021	NA	PRJNA595456	SAMN13555780	20.3963	2201313204	7043433	187961031	5524874	NA
	SAMN13555781	C. mona		Mona	female	Ayoola et al. 2021	NA	PRJNA595456	SAMN13555781	20.4292	2114069066	6703431	275205169	NA	NA
	SAMN13555782	C. mona		Mona	female	Ayoola et al. 2021	NA	PRJNA595456	SAMN13555782	21.985	2200517032	6624919	188757203	NA	NA
	SAMN13555783	C. mona		Mona	male	Ayoola et al. 2021	NA	PRJNA595456	SAMN13555783	21.4472	2177124086	6829931	212150149	5374701	NA
	SAMN13555784	C. mona		Mona	male	Ayoola et al. 2021	NA	PRJNA595456	SAMN13555784	21.0359	2212496843	6923221	176777392	5541003	NA
	SAMN13555785	C. mona		Mona	female	Ayoola et al. 2021	NA	PRJNA595456	SAMN13555785	19.5585	2197475084	6992164	191799151	NA	NA
	SAMN13555786	C. mona		Mona	male	Ayoola et al. 2021	NA	PRJNA595456	SAMN13555786	20.7913	2197235464	6801530	192038771	5637651	NA
	SAMN13555787	C. mona		Mona	male	Ayoola et al. 2021	NA	PRJNA595456	SAMN13555787	18.9907	2027199725	6263088	362074510	4855624	NA
	SAMN13555788	C. mona		Mona	female	Ayoola et al. 2021	NA	PRJNA595456	SAMN13555788	20.9162	2207093164	6937220	182181071	NA	NA
	SAMN13555789	C. mona		Mona	female	Ayoola et al. 2021	NA	PRJNA595456	SAMN13555789	27.8356	2235413962	7108846	153860273	NA	NA
	SAMN13555790	C. mona		Mona	female	Ayoola et al. 2021	NA	PRJNA595456	SAMN13555790	25.166	2191836364	6862958	197437871	NA	NA
	SAMN13555791	C. mona		Mona	male	Ayoola et al. 2021	NA	PRJNA595456	SAMN13555791	22.5009	2168178278	6679422	221095957	5560094	NA
	SAMN13555792	C. mona		Mona	male	Ayoola et al. 2021	NA	PRJNA595456	SAMN13555792	21.6551	2206602818	7004040	182671417	5651443	NA
	SAMN13555793	C. mona		Mona	female	Ayoola et al. 2021	NA	PRJNA595456	SAMN13555793	48.9599	2267212015	7467573	122062220	NA	NA
	SAMN13555794	C. nictitans		Mitis	male	Ayoola et al. 2021	NA	PRJNA595456	SAMN13555794	21.7371	2176662880	7972335	212611355	5656510	NA
	SAMN25565059	C. mitis	ssp.	Mitis	female	Baylor College of Medicine	NA	PRJNA512907	SAMN25565059	32.9595	2254876924	5531796	134397311	NA	NA
	FK103	C. denti		Denti	male	this study	0.80553;26.22328	n/a	PQ570681 (Y1), PQ570685 (Y2)	-	-	-	-	TSPY gene: two fragments Y1 (497bp) and Y2 (401bp)	USFWS Cleared 10/20/2008; ICCN/MB/DT/DG/2008-01188
	M82/NF03	C. denti		Denti	male	this study	-2.45186;29.08551	n/a	PQ570682 (Y1), PQ570686 (Y2)	-	-	-	-	TSPY gene: two fragments Y1 (497bp) and Y2 (401bp)	ORTPN & PCFN 2005 Export Permit, Nyungwe National Park Authority in Rwanda
	JH25	C. denti		Denti	male	this study	-2.62845;26.11722	n/a	PQ570684 (Y1), PQ570688 (Y2)	-	-	-	-	TSPY gene: two fragments Y1 (497bp) and Y2 (401bp)	USFWS Cleared 06/28/2016; CITES PERMIS No. 6718
	ME402	C. denti		Denti	male	this study	0.77266;26.25889	n/a	PQ570683 (Y1), PQ570687 (Y2)	-	-	-	-	TSPY gene: two fragments Y1 (497bp) and Y2 (401bp)	USFWS Cleared 10/20/2008; ICCN/MB/DT/DG/2008-01188

## Sheet: Supplementary Data 2
Supplementary Data 2. TSPY Alignment. Concatenated and trimmed alignment, constructed from two fragments of the Y-linked TSPY gene.	Species	Sample ID	Reference	Accession code	Trimmed and aligned sequence
	C. albogularis	NA	Hart et al. 2012	EF517803.1	GGGAACGAGGGTGAGTTTCCACAGACAAATGTGGCTGAAGAAAGCCAGAGCAGACACGGGTACTATTTTCCTGCGTGCGTGAGAGAAACGCTTCATGGTGCCAAGCAGCAGACGTTTGGGGCATCTTTCTGAAGAGCAGAAGCGAGTTCTCGGCAGAGCACGTGTTGCTGTGAATCAAGCTATTGTTAAGGGACTGTGACTGCTCCGCCTTGCCAGTCCGATCCGGGACTGGGCTTCTTCGGGTATGAGCAGATTCTGCCAGGCCTCAGACACCGGCAGTTCTCTGCATATCGCCCCTCCCGGTGTCAGTGCGGTCAGCCTCGCAATGATACACCCTCGGTGAAACCCGAGAGGTCTGAATTCAGGGGGAGGGAGAGGAGAAAGGGAGGTCGTTCATGG…
	C. mitis	NA	Hart et al. 2012	AY450876.1	GGGAACGAGGGTGAGTTTCCACAGACAAATGTGGCTGAAGAAAGCCAGAGCAGACACGGGTACTATTCTCCTGCGTGCGTGAGAGAAACGCTTCATGGTGCCAAGCAGCAGACGTTTGGGGCATCTTTCTGAAGAGCAGAAGCGAGTTCTCGGCAGMGCACGTGTTGCTGTGAATCAAGCTATTGTTAAGGGACTGTGACTGCTCCGCCTTGCCAGTCCGATCCGGGACTGGGCTTCTTCGGGTATGAGCAGATTCTGCCAGGCCTCAGACACCGGCAGTTCTCTGCATATCGCCCCTCCCGGTGTCAGTGCGGTCAGCCTCGCAATGATACACCCTCGGTGAAACCCGAGAGGTCTGAATTCAGGGGGAGGGAGAGGAGAAAGGGAGGTCGTTCATGG…
	C. mitis	NA	Tosi et al. 2016	AY048057.1	GGGAACGAGGGTGAGTTTCCACAGACAAATGTGGCTGAAGGAAGCCAGAGCAGACACGGGTACTATTTTCCTGCGTGCGTGAGAGAAACGCTTCATGGTGCCAAGCAGCAGACGTTTGGGGCATCTTTCTGAAGAGCAGAAGCGAGTTCTCGGCAGAGCACGTGTTGCTGTGAATCAAGCTATTGTTAAGGGACTGTGACTGCTCCGCCTTGCCAGTCCGATCCGGGACTGGGCTTCTTCGGGTATGAGCAGATTCTGCCAGGCCTCAGACACCGGCAGTTCTCTGCATATCGCCCCTCCCGGTGTCAGTGCGGTCAGCCTCGCAATGATACACCCTCGGTGAAACCCGAGAGGTCTGAATTCAGGGGGAGGGAGAGGAGAAAGGGAGGTCGTTCATGG…
	C. cephus	NA	Hart et al. 2012	AY450874.1	GGGAACGAGGGTGAGTTTCCACAGACAGATGTGGCTGAAGAAAGCCAGAGCAGACACGGGTACTATTTTCCTGCGTGCGTGAGAGAAACGCTTCATGGTGCCAAGCAGCAGACGTTTGGGGCATCTTTCTGAAGAGCAGAAGCGAGTTCTCGGCAGAACACGTGTTGCTGTGAATCAAGCTATTGTTAAGGGACTGTGACTGCTCCGCCTTGCCAGTCCGATCCGGGACTGGGCTTCTTCGGGTATGAGCAGATTCTGCCAGGCCTCAGACACCGGCAGTTCTCTGCATATCGCCCCTCCCGGTGTCAGTGCGGTCAGCCTCGCAATGATACACCCTGGGTGAAACCCGAGAGGTCTGAATTCAGGGGGAGGGAGAGGAGAAAGGGAGGTCGTTCATGG…
	C. ascanius	NA	Hart et al. 2012	EF517804.1	GGGAACGAGGGTGAGTTTCCACAGACAGATGTGGCTGAAGAAAGCCAGAGCAGACACGGGTACTATTTTCCTGCGTGCGTGAGAGAAACGCTTCATGGTGCCAAGCAGCAGACGTTTGGGGCATCTTTCTGAAGAGCAGAAGCGAGTTCTCGGCAGAACACGTGTTGCTGTGAATCAAGCTATTGTTAAGGGACTGTGACTGCTCCGCCTTGCCAGTCCGATCCGGGACTGGGCTTCTTCGGGTATGAGCAGATTCTGCCAGGCCTCAGACACCGGCAGTTCTCTGCATATCGCCCCTCCCGGTGTCAGTGCGGTCAGCCTCGCAATGATACACCCTGGGTGAAACCCGAGAGGTCTGAATTCAGGGGGAGGGAGAGGAGAAAGGGAGGTCGTTCATGG…
	C. petaurista	NA	Hart et al. 2012	AY897616.1	GGGAACGAGGGTGAGTTTCCACAGACAAATGTGGCTGAAGAAAGCCAGAGCAGACACGGGTACTATTTTCCTGCGTGCGTGAGAGAAACGCTTCATGGTGCCAAGCAGCAGACGTTTGGGGCATCTTTCTGAAGAGCAGAAGCGAGTTCTCGGCAGAACACGTGTTGCTGTGAATCAAGCTATTGTTAAGGGACTGTGACTGCTCCGCCTTGCCAGTCCSATCCGGGACTGGGCTTCTTCGGGTATGAGCAGATTCTGCCAGGCCTCAGACACCGGCAGTTCTCTGCATATCGCCCCTCCCGGTGTCAGTGCGGTCAGCCTCGCAATGATACACCCTGGGTGAAACCCGAGAGGTCTGAATTCAGGGGGAGGGAGAGGAGAAAGGGAGGTCGTTCATGG…
	C. erythrogaster	NA	Hart et al. 2012	AY665648.1	GGGAACGAGGGTGAGTTTCCACAGACAAATGTGGCTGAAGAAAGCCAGAGCAGACACGGGTACTATTTTCCTGCGTGCGTGAGAGAAACGCTTCATGGTGCCAAGCAGCAGACGTTTGGGGCATCTTTCTGAAGAGCAGAAGCGAGTTCTCGGCAGAACACGTGTTGCTGTGAATCAAGCTATTGTTAAGGGACTGTGACTGCTCCGCCTTGCCAGTCCGATCCGGGACTGGGCTTCTTCGGGTATGAGCAGATTCTGCCAGGCCTCAGACACCGGCAGTTCTCTGCATATCGCCCCTCCCGGTGTCAGTGCGGTCAGCCTCGCAATGATACACCCTGGGTGAAACCCGAGAGGTCTGAATTCAGGGGGAGGGAGAGGAGAAAGGGAGGTCGTTCATGG…
	C. nictitans	NA	Hart et al. 2012	AY450878.1	GGGAACGAGGGTGAGTTTCCACAGACAAATGTGGCTGAAGAAAGCCAGAGCAGACACGGGTACTATTTTCCTGCGTGCGTGAGAGAAACGCTTCATGGTGCCAAGCAGCAGACGTTTGGGGCATCTTTCTGAAGAGCAGAAGCCACTTCTCGGCAGAGCACGTGTTGCTGTGAATCAAGCTATTGTTAAGGGACTGTGACTGCTCCGCCTTGCCAGTCCGATCCGGGACTGGGCTTCTTCGGGTATGAGCGGATTCTGCCAGGCCTCAGACACCGGCAGTTCTCTGCATATCGCCCCTCCCGGTGTCAGTGCGGTCAGCCTCGCAATGATACACCCTCGGTGAAACCCGAGAGGTCTGAATTCAGGGGGAGGGAGAGGAGAAAGGGAGGTCGTTCATGG…
	C. neglectus	NA	Tosi et al. 2016	AY048058.1	GGGAACGAGGGTGAGTTTCCACAGACAAATGTGGCTGAAGAAAGCCAGAGCAGACACGGGTACTATTTTCCTGCGTGCGTGAGAGAAACGCTTCATGGTGCCAAGCAGCAGACGTTTGGGGCATCTTTCTGAAGAGCAGAAGCGAGTTCTCGGCAGAACACGTGTTGCTGTGAATCAAGCTATTGTTAAGGGACTGTGACTGCTCCGCCTTGCCAGTCCGATCCGGGACTGGGCTTCTTCGGGTATGAGCAGATTCTGCCAGGCCTCAGACACCCGCAGTTCTCTGCATATCGCCCCTCCCGGTGTCAGTGCGGTCAGCCTCGCAATGATACACCCTCGGTGAAACCCGAGAGGTCTGAATTCAGGGGGAGGGAGAGGAGAAAGGGAGGTCGTTCATGG…
	C. neglectus	NA	Tosi et al. 2004	AY450877.1	GGGAACGAGGGTGAGTTTCCACAGACAAATGTGGCTGAAGAAAGCCAGAGCAGACACGGGTACTATTTTCCTGCGTGCGTGAGAGAAACGCTTCATGGTGCCAAGCAGCAGACGTTTGGGGCATCTTTCTGAAGAGCAGAAGCGAGTTCTCGGCAGAACACGTGTTGCTGTGAATCAAGCTATTGTTAAGGGACTGTGACTGCTCCGCCTTGCCAGTCCGATCCGGGACTGGGCTTCTTCGGGTATGAGCAGATTCTGCCAGGCCTCAGACACCCGCAGTTCTCTGCATATCGCCCCTCCCGGTGTCAGTGCGGTCAGCCTCGCAATGATACACCCTCGGTGAAACCCGAGAGGTCTGAATTCAGGGGGAGGGAGAGGAGAAAGGGAGGTCGTTCATGG…
	C. pogonias	NA	Hart et al. 2012	EF517805.1	GGGAAGGAGGGTGAGTTTCCACAGACAAATGTGGCTGAAGAAAGCCAGAGCAGACACGGGTACTATTTTCCTGCGTGCGTGAGAGAAACGCTTCATGGTGCCAAGCAGCAGACGTTTGGGGCATCTTTCTGAAGAGCAGAAGCGAGTTCTCGGCAGAACACGTGTTGCTGTGAATCAAGCTGTTGTTAAGGGACTGTGACTCCTCCGCCTTGCCAGTCCGATCCGGGACTGGGCTTCTTCGGGTATGAGCAGATTCTGCCAGGCCTCAGACACCGGCAGTTCTCTGCATATCGCCCCTCCCGGTGTCAGTGCGGTCAGCCTGGCAATGATACCGCCTCGGTGAAACCCGAGAGGTCTGAATTCAGGGGGAGGGAGAGGAGAAAGGGAGGTCGTTCATGG…
	C. pogonias	NA	Tosi et al. 2016	AY048059.1	GGGAAGGAGGGTGAGTTTCCACAGACAAATGTGGCTGAAGAAAGCCAGAGCAGACACGGGTACTATTTTCCTGCGTGCGTGAGAGAAACGCTTCATGGTGCCAAGCAGCAGACGTTTGGGGCATCTTTCTGAAGAGCAGAAGCGAGTTCTCGGCAGAACACGTGTTGCTGTGAATCAAGCTGTTGTTAAGGGACTGTGACTCCTCCGCCTTGCCAGTCCGATCCGGGACTGGGCTTCTTCGGGTATGAGCAGATTCTGCCAGGCCTCAGACACCGGCAGTTCTCTGCATATCGCCCCTCCCGGTGTCAGTGCGGTCAGCCTGGCAATGATACCGCCTCGGTGAAACCCGAGAGGTCTGAATTCAGGGGGAGGGAGAGGAGAAAGGGAGGTCGTTCATGG…
	C. mona	NA	Hart et al. 2012	AF284281.2	GGGAACGAGGGTGAGTTTCCACAGACAAATGTGGCTGAAGAAAGCCAGAGCAGACACGGGTACTGTTTTCCTGCGTGCGTGAGAGAAACGCTTCATGGTGCCAAGCAGCAGACGTTTGGGGCATCTTTCTGAAGAGCAGAAGCGAGTTCTCGGCAGAACACGTGTTGCTGTGAATCAAGCTGTTGTTAAGGGACTGTGACTGCTCCGCCTTGCCAGCCCGATCCGGGACTGGGCTTCTTCGGGTATGAGCAGATTCTGCCAGGCCTCAGACACCGGCAGTTCTCTGCATATCGCCCCTCCCGGTGTCAGTGCGGTCAGCCTGGCAATGATACCGCCTCGGTGAAACCCGAGAGGTCTGAATTCAGGGGGAGGGAGAGGAGAAAGGGAGGTCGTTCATGG…
	C. wolfi	NA	Hart et al. 2012	AY450880.1	GGGAACGAGGGTGAGTTTCCACAGACAAATGTGGCTGAAGAAAGCCAGAGCAGACACGGGTACTATTTTCCTGCGTGCGTGAGAGAAACGCTTCATGGTGCCAAGCAGCAGACGTTTGGGGCATCTTTCTGAAGAGCAGAAGCGAGTTCTCGGCAGAACACGTGTTGCTGTGAATCAAGCTATTGTTAAGGGACTGTGACTCCTCCGCCTTGCCAGTCCGATCCGGGACTGGGCTTCTTCGGGTATGAGCAGATTCTGCCAGGCCTCAGACACCGGCAGTTCTCTGCATATCGCCCCTCCCGGTGTCAGTGCGGTCAGCCTGGCAATGATACCCCCTCGGTGAAACCCGAGAGGTCTGAATTCAGGGGGAGGCAGAGGAGAAAGGGAGGTCGTTCATGG…
	C. hamlyni	NA	Hart et al. 2012	AY450875.1	GGGAACGAGGGTGAGTTTCCACAGACAAATGTGGCTGAAGAAAGCCAGAGCAGACACGGGTACTATTTTCCTGCGTGCGTGAGAGAAACGCTTGGTGGTGCCAAGCAGCAGACGTTTGGGGCATCTTTCTGAAGAGCAGAAGCGAGTTCTCGGCAGAACACGTGTTGCTGTGAATCAAGCTATTGTTAAGGGACTGTGACTGCTCCGCCTTGCCAGTCCGATCCGGGACTGGGCTTCTTCGGGTATGAGCAGATTCTGCCAGGCCTCAGACACCGGCAGTTCTCTGCATATCGCCCCTCCCGGTGTCAGTGCGGTCAGCCTCGCAATGATACACCCTCGGTGAAACCCGAGAGGTCTGAATTCAGGGGGAGGGAGAGGAGAAAGGGAGGTCGTTCATGG…
	C. hamlyni	NA	Hart et al. 2012	JN106053.1	GGGAACGAGGGTGAGTTTCCACAGACAAATGTGGCTGAAGAAAGCCAGAGCAGACACGGGTACTATTTTCCTGCGTGCGTGAGAGAAACGCTTGGTGGTGCCAAGCAGCAGACGTTTGGGGCATCTTTCTGAAGAGCAGAAGCGAGTTCTCGGCAGAACACGTGTTGCTGTGAATCAAGCTATTGTTAAGGGACTGTGACTGCTCCGCCTTGCCAGTCCGATCCGGGACTGGGCTTCTTCGGGTATGAGCAGATTCTGCCAGGCCTCAGACACCGGCAGTTCTCTGCATATCGCCCCTCCCGGTGTCAGTGCGGTCAGCCTCGCAATGATACACCCTCGGTGAAACCCGAGAGGTCTGAATTCAGGGGGAGGGAGAGGAGAAAGGGAGGTCGTTCATGG…
	C. hamlyni	NA	Hart et al. 2012	JN106052.1	GGGAACGAGGGTGAGTTTCCACAGACAAATGTGGCTGAAGAAAGCCAGAGCAGACACGGGTACTATTTTCCTGCGTGCGTGAGAGAAACGCTTGGTGGTGCCAAGCAGCAGACGTTTGGGGCATCTTTCTGAAGAGCAGAAGCGAGTTCTCGGCAGAACACGTGTTGCTGTGAATCAAGCTATTGTTAAGGGACTGTGACTGCTCCGCCTTGCCAGTCCGATCCGGGACTGGGCTTCTTCGGGTATGAGCAGATTCTGCCAGGCCTCAGACACCGGCAGTTCTCTGCATATCGCCCCTCCCGGTGTCAGTGCGGTCAGCCTCGCAATGATACACCCTCGGTGAAACCCGAGAGGTCTGAATTCAGGGGGAGGGAGAGGAGAAAGGGAGGTCGTTCATGG…
	M. talapoin	NA	Hart et al. 2012	EF517806.1	GGGAACAAGGGTGAGTTTCCACAGACAAATGTGGCTGAAGAAAGCCAGAGCAGACACGGCTACCATTTTCCTGCGTGCCTGAGAGAAACGCTTCATGGTGCCAAGCAGCAGACGTTTGGGGCATCTTTCTGAAGAGCAGAAGCGAGTTCTCAGCAGAACACGTGTTGCTGTGAATCAAGCTATTGTTAAGGGACTGTGACTGCTCCGCCTTGCCAGTCCGATCCGGGACTGGGCATCCTCGGGTATGAGCAGATTCTGCCAGGCCTCAGACACCGGCAGTTCTCTGCATATCGCCCCTCCCCGTGTCAGTGCGGTCAGCCTCACAATGATACACCCTCGGTGAAACCCGAGAGGTCTGAATTCAGGGGGAGGGAGAGGAGAAAAGGAGGTCGTTCATGG…
	C. denti	M82	This study	PQ570681 (Y1), PQ570685 (Y2)	GGGAACGAGGGTGAGTTTCCACAGACAAATGTGGCTGAAGAAAGCCAGAGCGGACACGGGTACTATTTTCCTGCGTGCGTGAGAGAAACGCTTCATGGTGCCAAGCAGCAGACGTTTGGGGCATCTTTCTGAAGAGCAGAAGCGAGTTCTCGGCAGMGCACGTGTTGCTGTGAATCAAGCTATTGTTAAGGGACTGTGACTGCTCCGCCTTGCCAGTCCGATCCGGGACTGGGCTTCTTCGGGTATGAGCAGATTCTGCCAGGCCTCAGACACCGGCAGTTCTCTGCATATCGCCCCTCCCGGTGTCAGTGCGGTCAGCCTCGCAATGATACACCCTCGGTGAAACCCGAGAGGTCTGAATTCAGGGGGAGGGAGAGGAGAAAGGGAGGTCGTTCATGG…	GGGAACGAGGGTGAGTTTCCACAGACAAATGTGGCTGAAGAAAGCCAGAGCGGACACGGGTACTATTTTCCTGCGTGCGTGAGAGAAACGCTTCATGGTGCCAAGCAGCAGACGTTTGGGGCATCTTTCTGAAGAGCAGAAGCGAGTTCTCGGCAGMGCACGTGTTGCTGTGAATCAAGCTATTGTTAAGGGACTGTGACTGCTCCGCCTTGCCAGTCCGATCCGGGACTGGGCTTCTTCGGGTATGAGCAGATTCTGCCAGGCCTCAGACACCGGCAGTTCTCTGCATATCGCCCCTCCCGGTGTCAGTGCGGTCAGCCTCGCAATGATACACCCTCGGTGAAACCCGAGAGGTCTGAATTCAGGGGGAGGGAGAGGAGAAAGGGAGGTCGTTCATGG…	GGGAAGCATAGTGCGTGTCCACACTCACTGAGAAGTAAAGCCGAGTTATTAACTTCAATCTGTGGCACTTGGTTCCATGGCCGTCAACCCGACGGGGAGTCATCTTACCAACCCCTAAAGCTTGGGCTCCCCGAATGTGCCTGGTTGTCCTCCTTGCCACAGACCACAAAGGACTGCTTAGATCCATGGATTTTCTGAAGCTATTACCCCATCGGATTTCCGTGTGCTTTTAGTGTACAACGCGTCTTGTTAGCTGACTCCTGTCACAGAGAATACTGGAAACGGGGCAGGTATTGCAGAGAATAGTTTGTAACACATGCATGGTAGGAGGAAGTTGAAGAGATCACAAAAGGGGAAGGGGTAGTCTTTTCTCAGCAGGCCGTAAAATTAAAACATTTT…
	C. denti	FK103	This study	PQ570682 (Y1), PQ570686 (Y2)	GGGAACGAGGGTGAGTTTCCACAGACAAATGTGGCTGAAGAAAGCCAGAGCGGACACGGGTACTATTTTCCTGCGTGCGTGAGAGAAACGCTTCATGGTGCCAAGCAGCAGACGTTTGGGGCATCTTTCTGAAGAGCAGAAGCGAGTTCTCGGCAGMGCACGTGTTGCTGTGAATCAAGCTATTGTTAAGGGACTGTGACTGCTCCGCCTTGCCAGTCCGATCCGGGACTGGGCTTCTTCGGGTATGAGCAGATTCTGCCAGGCCTCAGACACCGGCAGTTCTCTGCATATCGCCCCTCCCGGTGTCAGTGCGGTCAGCCTCGCAATGATACACCCTCGGTGAAACCCGAGAGGTCTGAATTCAGGGGGAGGGAGAGGAGAAAGGGAGGTCGTTCATGG…	GGGGAACGAGGGTGAGTTTCCACAGACAAATGTGGCTGAAGAAAGCCAGAGCGGACACGGGTACTATTTTCCTGCGTGCGTGAGAGAAACGCTTCATGGTGCCAAGCAGCAGACGTTTGGGGCATCTTTCTGAAGAGCAGAAGCGAGTTCTCGGCAGMGCACGTGTTGCTGTGAATCAAGCTATTGTTAAGGGACTGTGACTGCTCCGCCTTGCCAGTCCGATCCGGGACTGGGCTTCTTCGGGTATGAGCAGATTCTGCCAGGCCTCAGACACCGGCAGTTCTCTGCATATCGCCCCTCCCGGTGTCAGTGCGGTCAGCCTCGCAATGATACACCCTCGGTGAAACCCGAGAGGTCTGAATTCAGGGGGAGGGAGAGGAGAAAGGGAGGTCGTTCATG…	GGGAAGCATAGTGCGTGTCCACACTCACTGAGAAGTAAAGCCGAGTTATTAACTTCAATCTGTGGCACTTGGTTCCATGGCCGTCAACCCGACGGGGAGTCATCTTACCAACCCCTAAAGCTTGGGCTCCCCGAATGTGCCTGGTTGTCCTCCTTGCCACAGACCACAAAGGACTGCTTAGATCCATGGATTTTCTGAAGCTATTACCCCATCGGATTTCCGTGTGCTTTTAGTGTACAACGCGTCTTGTTAGCTGACTCCTGTCACAGAGAATACTGGAAACGGGGCAGGTATTGCAGAGAATAGTTTGTAACACATGCATGGTAGGAGGAAGTTGAAGAGATCACAAAAGGGGAAGGGGTAGTCTTTTCTCAGCAGGCCGTAAAATTAAAACATTTT…
	C. denti	JH25	This study	PQ570684 (Y1), PQ570688 (Y2)	GGGAACGAGGGTGAGTTTCCACAGACAAATGTGGCTGAAGAAAGCCAGAGCGGACACGGGTACTATTTTCCTGCGTGCGTGAGAGAAACGCTTCATGGTGCCAAGCAGCAGACGTTTGGGGCATCTTTCTGAAGAGCAGAAGCGAGTTCTCGGCAGCGCACGTGTTGCTGTGAATCAAGCTATTGTTAAGGGACTGTGACTGCTCCGCCTTGCCAGTCCGATCCGGGACTGGGCTTCTTCGGGTATGAGCAGATTCTGCCAGGCCTCAGACACCGGCAGTTCTCTGCATATCGCCCCTCCCGGTGTCAGTGCGGTCAGCCTCGCAATGATACACCCTCGGTGAAACCCGAGAGGTCTGAATTCAGGGGGAGGGAGAGGAGAAAGGGAGGTCGTTCATGG…	GGGAACGAGGGTGAGTTTCCACAGACAAATGTGGCTGAAGAAAGCCAGAGCGGACACGGGTACTATTTTCCTGCGTGCGTGAGAGAAACGCTTCATGGTGCCAAGCAGCAGACGTTTGGGGCATCTTTCTGAAGAGCAGAAGCGAGTTCTCGGCAGCGCACGTGTTGCTGTGAATCAAGCTATTGTTAAGGGACTGTGACTGCTCCGCCTTGCCAGTCCGATCCGGGACTGGGCTTCTTCGGGTATGAGCAGATTCTGCCAGGCCTCAGACACCGGCAGTTCTCTGCATATCGCCCCTCCCGGTGTCAGTGCGGTCAGCCTCGCAATGATACACCCTCGGTGAAACCCGAGAGGTCTGAATTCAGGGGGAGGGAGAGGAGAAAGGGAGGTCGTTCATGG…	GGGAAGCATAGTGCGTGTCCACACTCACTGAGAAGTAAAGCCGAGTTATTAACTTCAATCTGTGGCACTTGGTTCCATGGCCGTCAACCCGACGGGGAGTCATCTTACCAACCCCTAAAGCTTGGGCTCCCCGAATGTGCCTGGTTGTCCTCCTTGCCACAGACCACAAAGGACTGCTTAGATCCATGGATTTTCTGAAGCTATTACCCCATCGGATTTCCGTGTGCTTTTAGTGTACAACGCGTCTTGTTAGCTGACTCCTGTCACAGAGAATACTGGAAACGGGGCAGGTATTGCAGAGAATAGTTTGTAACACATGCATGGTAGGAGGAAGTTGAAGAGATCACAAAAGGGGAAGGGGTAGTCTTTTCTCAGCAGGCCGTAAAATTAAAACATTTT…
	C. denti	ME402	This study	PQ570683 (Y1), PQ570687 (Y2)	GGGAACGAGGGTGAGTTTCCACAGACAAATGTGGCTGAAGAAAGCCAGAGCGGACACGGGTACTATTTTCCTGCGTGCGTGAGAGAAACGCTTCATGGTGCCAAGCAGCAGACGTTTGGGGCATCTTTCTGAAGAGCAGAAGCGAGTTCTCGGCAGMGCACGTGTTGCTGTGAATCAAGCTATTGTTAAGGGACTGTGACTGCTCCGCCTTGCCAGTCCGATCCGGGACTGGGCTTCTTCGGGTATGAGCAGATTCTGCCAGGCCTCAGACACCGGCAGTTCTCTGCATATCGCCCCTCCCGGTGTCAGTGCGGTCAGCCTCGCAATGATACACCCTCGGTGAAACCCGAGAGGTCTGAATTCAGGGGGAGGGAGAGGAGAAAGGGAGGTCGTTCATGG…	GGGGAACGAGGGTGAGTTTCCACAGACAAATGTGGCTGAAGAAAGCCAGAGCGGACACGGGTACTATTTTCCTGCGTGCGTGAGAGAAACGCTTCATGGTGCCAAGCAGCAGACGTTTGGGGCATCTTTCTGAAGAGCAGAAGCGAGTTCTCGGCAGMGCACGTGTTGCTGTGAATCAAGCTATTGTTAAGGGACTGTGACTGCTCCGCCTTGCCAGTCCGATCCGGGACTGGGCTTCTTCGGGTATGAGCAGATTCTGCCAGGCCTCAGACACCGGCAGTTCTCTGCATATCGCCCCTCCCGGTGTCAGTGCGGTCAGCCTCGCAATGATACACCCTCGGTGAAACCCGAGAGGTCTGAATTCAGGGGGAGGGAGAGGAGAAAGGGAGGTCGTTCATG…	GGGAAGCATAGTGCGTGTCCACACTCACTGAGAAGTAACGCCGAGTTATTAACTTCAATCTGTGGCACTTGGTTCCATGGCCGTCAACCCGACGGGGAGTCATCVTACCAACCCCTAAAGCTTGGGCTCCCCGAATGTGCCTGGTTGTCCTCCTTGCCACCGACCACAAAGGACTGCTTAGATCCATGGATTTTCTGAAGCTAVTACCCCATCGGATTTCCGTGTGCTTTTAGTGTACAACGCGTCTTGTTAGCTGACTCCTGTCACAGAGAATACTGGAAACGGGGCAGGVATTGCAGAGAATAGTTTGTAACACAVGCATGGTAGGAGGAAGTTGAAGAGATCACAAAAGGGGAAGGGGTAGTCTTTTCTCAGCAGGCCGTAAAATTAAAACATTTT…
	C. denti	FK_104 (extracted from WGS mappings)	This study	ERS18433211	GGGAACGAGGGTGAGTTTCCACAGACAAATGTGGCTGAAGAAAGCCAGAGCGGACACGGGTACTATTTTCCTGCGTGCGTGAGAGAAACGCTTCATGGTGCNAAGCAGCAGACGTTTGGGGCATCTTTCTGAAGAGCAGAAGCGAGTTCTCGGCAGMGCACGTGTTGCTGTGAATCAAGCTATTGTTAAGGGACTGTGACTGCTCCGCCTTGCCAGTCCGATCCGGGACTGGGCTTCTTCGGGTATGAGCAGATTCTGCCAGGCCTCAGACACCGGCAGTTCTCTGCATATCGCCCCTCCCGGTGTCAGTGCGGTCAGCCTCGCAATGATACACCCTCGGTGAAACCCGAGAGGTCTGAATTCAGGGGGAGGGAGAGGAGAAAGGGAGGTCGTTCATGG…
	C. wolfi	JH010 (extracted from WGS mappings)	This study	ERS18433214	GGGAACNNGGGTGAGTNTCNNNNNNNNNNNNNNNNNNNNNNAAGCCAGAGCAGACACGGGTACTATTTTCCTGCGTGCGTGAGAGAAACGCTTCATGGTGCCAAGCANCAGACGTTTGGGGCATCTTTCTGAAGAGCAGAAGCGAGTTCTCGGCAGAACACGTGTTGCTGTGAATCAAGCTATTGTTAAGGGACTGTGACTCCTCCGCCTTGCCAGTCCGATCCGGGACTGGGCTTCTTCGGGTATGAGCAGATTCTGCCAGGCCTCAGACACCGGCAGTTCTCTGCATATCGCCCCTCCCGGTGTCAGTGCGGTCAGCCTGGCAATGATACCCCCTCGGTGAAACCCGAGAGGTCTGAATTCAGGGGGAGGGAGAGGAGAAAGGGAGGTCGTTCATGG…

## Sheet: Supplementary Data 3
Supplementary Data 3. Autosomal D-statistics with mitis group taxa as P3, C. denti as P2 and all other mona group taxa as P1, using Macaca mulatta as outgroup. All sample combinations among these groups were tested. The p-values are included as estimated in Dsuite using the block-jackknife standard error, not corrected for multiple testing. We treated values of D with Z-scores > 3 as statisticall…	P1	P2	P3	Dstatistic	Z-score	p-value	ABBA	BABA	P1.species	P2.species	P3.species
	PPN005_C_wolfi_wolfi	JH026_C_denti	SAMN25565059_C_mitis	0.0120254	3.19322	0.00140696	384871	375725	C_wolfi	C_denti	C_mitis
	PPN005_C_wolfi_wolfi	JH026_C_denti	ME403_C_mitis_stuhlmanni	0.0114957	3.11482	0.00184058	383882	375156	C_wolfi	C_denti	C_mitis
	GP611_C_wolfi_elegans	JH026_C_denti	SAMN25565059_C_mitis	0.0106497	3.21343	0.00131162	386597	378449	C_wolfi	C_denti	C_mitis
	GP611_C_wolfi_elegans	JH026_C_denti	ME403_C_mitis_stuhlmanni	0.00962559	2.83102	0.00463992	385412	378063	C_wolfi	C_denti	C_mitis
	JH010_C_wolfi_elegans	JH026_C_denti	SAMN25565059_C_mitis	0.00922925	2.73248	0.00628601	382404	375410	C_wolfi	C_denti	C_mitis
	PPN005_C_wolfi_wolfi	JH026_C_denti	PD_0061_Cercopithecus_albogularis	0.00888829	2.28001	0.022607	375775	369154	C_wolfi	C_denti	C_mitis
	JH010_C_wolfi_elegans	JH026_C_denti	ME403_C_mitis_stuhlmanni	0.00799299	2.32569	0.020035	381425	375376	C_wolfi	C_denti	C_mitis
	GP611_C_wolfi_elegans	JH026_C_denti	PD_0061_Cercopithecus_albogularis	0.00594948	1.82504	0.0679955	376583	372129	C_wolfi	C_denti	C_mitis
	PPN005_C_wolfi_wolfi	JH026_C_denti	PD_0096_Cercopithecus_mitis (ssp. opisthostictus)	0.00583678	1.59452	0.11082	379870	375461	C_wolfi	C_denti	C_mitis
	GP611_C_wolfi_elegans	JH026_C_denti	PD_0096_Cercopithecus_mitis (ssp. opisthostictus)	0.00579541	1.72235	0.085006	381837	377437	C_wolfi	C_denti	C_mitis
	JH010_C_wolfi_elegans	JH026_C_denti	PD_0061_Cercopithecus_albogularis	0.00437729	1.3479	0.177689	372630	369382	C_wolfi	C_denti	C_mitis
	JH010_C_wolfi_elegans	JH026_C_denti	PD_0096_Cercopithecus_mitis (ssp. opisthostictus)	0.00314403	0.918622	0.358293	377564	375197	C_wolfi	C_denti	C_mitis
	PPN005_C_wolfi_wolfi	FK104_C_denti	ME403_C_mitis_stuhlmanni	4,78E-04	0.187291	0.851433	380142	379779	C_wolfi	C_denti	C_mitis
	PPN005_C_wolfi_wolfi	FK104_C_denti	PD_0061_Cercopithecus_albogularis	4,44E-04	0.168823	0.865936	373761	373429	C_wolfi	C_denti	C_mitis
	PPN005_C_wolfi_wolfi	FK104_C_denti	SAMN25565059_C_mitis	-9,17E-05	-0.0337708	0.97306	381260	381190	C_wolfi	C_denti	C_mitis
	PPN005_C_wolfi_wolfi	FK104_C_denti	PD_0096_Cercopithecus_mitis (ssp. opisthostictus)	-4,60E-04	-0.1702	0.864853	380039	379689	C_wolfi	C_denti	C_mitis
	GP611_C_wolfi_elegans	FK104_C_denti	PD_0096_Cercopithecus_mitis (ssp. opisthostictus)	-7,73E-04	-0.253492	0.799888	382276	381685	C_wolfi	C_denti	C_mitis
	GP611_C_wolfi_elegans	FK104_C_denti	ME403_C_mitis_stuhlmanni	-0.0013266	-0.448505	0.653789	383387	382371	C_wolfi	C_denti	C_mitis
	GP611_C_wolfi_elegans	FK104_C_denti	SAMN25565059_C_mitis	-0.0018866	-0.651276	0.514868	384389	382942	C_wolfi	C_denti	C_mitis
	GP611_C_wolfi_elegans	FK104_C_denti	PD_0061_Cercopithecus_albogularis	-0.0023833	-0.755887	0.449717	376926	375134	C_wolfi	C_denti	C_mitis
	JH010_C_wolfi_elegans	FK104_C_denti	SAMN25565059_C_mitis	-0.0029127	-0.989607	0.322366	381733	379516	C_wolfi	C_denti	C_mitis
	JH010_C_wolfi_elegans	FK104_C_denti	PD_0096_Cercopithecus_mitis (ssp. opisthostictus)	-0.003028	-0.994949	0.319761	380254	377958	C_wolfi	C_denti	C_mitis
	JH010_C_wolfi_elegans	FK104_C_denti	ME403_C_mitis_stuhlmanni	-0.0030624	-1.02376	0.305947	381156	378829	C_wolfi	C_denti	C_mitis
	JH010_C_wolfi_elegans	FK104_C_denti	PD_0061_Cercopithecus_albogularis	-0.0036856	-1.15206	0.249296	374523	371772	C_wolfi	C_denti	C_mitis
	SAMN13555792_Cercopithecus_mona	JH026_C_denti	ME403_C_mitis_stuhlmanni	0.109904	33.8382	0	988026	792355	C_mona	C_denti	C_mitis
	SAMN13555792_Cercopithecus_mona	JH026_C_denti	SAMN25565059_C_mitis	0.107169	33.335	0	989957	798310	C_mona	C_denti	C_mitis
	SAMN13555792_Cercopithecus_mona	JH026_C_denti	PD_0033_Cercopithecus_nictitans_nictitans	0.106546	34.2226	0	995528	803815	C_mona	C_denti	C_nictitans
	SAMN13555792_Cercopithecus_mona	JH026_C_denti	PD_0090_Cercopithecus_nictitans	0.106501	33.1212	0	993529	802274	C_mona	C_denti	C_nictitans
	SAMN13555792_Cercopithecus_mona	JH026_C_denti	PD_0096_Cercopithecus_mitis (ssp. opisthostictus)	0.106097	33.3647	0	984379	795536	C_mona	C_denti	C_mitis
	SAMN13555792_Cercopithecus_mona	FK104_C_denti	ME403_C_mitis_stuhlmanni	0.106081	36.5154	0	983454	794814	C_mona	C_denti	C_mitis
	SAMN13555792_Cercopithecus_mona	FK104_C_denti	PD_0033_Cercopithecus_nictitans_nictitans	0.106038	36.7186	0	995254	804421	C_mona	C_denti	C_nictitans
	SAMN13555792_Cercopithecus_mona	JH026_C_denti	PD_0061_Cercopithecus_albogularis	0.105129	31.3741	0	970272	785672	C_mona	C_denti	C_mitis
	SAMN13555792_Cercopithecus_mona	FK104_C_denti	PD_0090_Cercopithecus_nictitans	0.104236	36.5453	0	990408	803427	C_mona	C_denti	C_nictitans
	SAMN13555792_Cercopithecus_mona	FK104_C_denti	PD_0096_Cercopithecus_mitis (ssp. opisthostictus)	0.103995	36.179	0	982389	797309	C_mona	C_denti	C_mitis
	SAMN13555792_Cercopithecus_mona	FK104_C_denti	SAMN25565059_C_mitis	0.102945	35.6378	0	985110	801217	C_mona	C_denti	C_mitis
	SAMN13555792_Cercopithecus_mona	JH026_C_denti	SAMN13555794_Cercopithecus_nictitans	0.102896	33.1454	0	958964	780029	C_mona	C_denti	C_nictitans
	SAMN13555792_Cercopithecus_mona	FK104_C_denti	SAMN13555794_Cercopithecus_nictitans	0.102302	35.1927	0	958156	780308	C_mona	C_denti	C_nictitans
	SAMN13555792_Cercopithecus_mona	FK104_C_denti	PD_0061_Cercopithecus_albogularis	0.102082	35.1281	0	967076	787922	C_mona	C_denti	C_mitis
	PD_0042_Cercopithecus_mona_ssp	JH026_C_denti	ME403_C_mitis_stuhlmanni	0.0915434	28.0274	0	1009460	840140	C_mona	C_denti	C_mitis
	SAMN13555788_Cercopithecus_mona	JH026_C_denti	ME403_C_mitis_stuhlmanni	0.0895359	26.5522	0	973807	813756	C_mona	C_denti	C_mitis
	SAMN13555786_Cercopithecus_mona	JH026_C_denti	ME403_C_mitis_stuhlmanni	0.0892672	26.9708	0	977994	817697	C_mona	C_denti	C_mitis
	SAMN13555790_Cercopithecus_mona	JH026_C_denti	ME403_C_mitis_stuhlmanni	0.0890437	27.1989	0	978363	818375	C_mona	C_denti	C_mitis
	PD_0042_Cercopithecus_mona_ssp	JH026_C_denti	SAMN25565059_C_mitis	0.0889448	27.5144	0	1011270	846070	C_mona	C_denti	C_mitis
	SAMN13555793_Cercopithecus_mona	JH026_C_denti	ME403_C_mitis_stuhlmanni	0.0887907	26.8646	0	1015280	849692	C_mona	C_denti	C_mitis
	SAMN13555787_Cercopithecus_mona	JH026_C_denti	ME403_C_mitis_stuhlmanni	0.0887841	26.4219	0	908266	760139	C_mona	C_denti	C_mitis
	SAMN13555784_Cercopithecus_mona	JH026_C_denti	ME403_C_mitis_stuhlmanni	0.0882668	26.462	0	988151	827857	C_mona	C_denti	C_mitis
	SAMN13555781_Cercopithecus_mona	JH026_C_denti	ME403_C_mitis_stuhlmanni	0.0881168	26.0693	0	944548	791567	C_mona	C_denti	C_mitis
	SAMN13555780_Cercopithecus_mona	JH026_C_denti	ME403_C_mitis_stuhlmanni	0.0881123	26.5506	0	985836	826176	C_mona	C_denti	C_mitis
	SAMN13555789_Cercopithecus_mona	JH026_C_denti	ME403_C_mitis_stuhlmanni	0.0879642	26.5845	0	997329	836057	C_mona	C_denti	C_mitis
	PD_0042_Cercopithecus_mona_ssp	JH026_C_denti	PD_0033_Cercopithecus_nictitans_nictitans	0.0879205	27.8281	0	1017230	852814	C_mona	C_denti	C_nictitans
	SAMN13555782_Cercopithecus_mona	JH026_C_denti	ME403_C_mitis_stuhlmanni	0.0878588	26.045	0	984717	825659	C_mona	C_denti	C_mitis
	SAMN13555791_Cercopithecus_mona	JH026_C_denti	ME403_C_mitis_stuhlmanni	0.0876205	26.1379	0	965357	809816	C_mona	C_denti	C_mitis
	PD_0042_Cercopithecus_mona_ssp	FK104_C_denti	ME403_C_mitis_stuhlmanni	0.0875331	30.1916	0	1004650	842924	C_mona	C_denti	C_mitis
	PD_0042_Cercopithecus_mona_ssp	JH026_C_denti	PD_0090_Cercopithecus_nictitans	0.0875287	26.7002	0	1014760	851415	C_mona	C_denti	C_nictitans
	PD_0042_Cercopithecus_mona_ssp	JH026_C_denti	PD_0096_Cercopithecus_mitis (ssp. opisthostictus)	0.0874464	27.4418	0	1005240	843570	C_mona	C_denti	C_mitis
	SAMN13555783_Cercopithecus_mona	JH026_C_denti	ME403_C_mitis_stuhlmanni	0.0873164	26.4178	0	973190	816887	C_mona	C_denti	C_mitis
	SAMN13555785_Cercopithecus_mona	JH026_C_denti	ME403_C_mitis_stuhlmanni	0.0872663	26.2226	0	980442	823057	C_mona	C_denti	C_mitis
	PD_0042_Cercopithecus_mona_ssp	FK104_C_denti	PD_0033_Cercopithecus_nictitans_nictitans	0.0872525	29.8209	0	1016740	853549	C_mona	C_denti	C_nictitans
	SAMN13555786_Cercopithecus_mona	JH026_C_denti	SAMN25565059_C_mitis	0.0871265	26.6176	0	979188	822236	C_mona	C_denti	C_mitis
	SAMN13555788_Cercopithecus_mona	JH026_C_denti	SAMN25565059_C_mitis	0.0866188	25.9885	0	976042	820433	C_mona	C_denti	C_mitis
	SAMN13555787_Cercopithecus_mona	JH026_C_denti	SAMN25565059_C_mitis	0.0865234	25.7401	0	908794	764054	C_mona	C_denti	C_mitis
	SAMN13555790_Cercopithecus_mona	JH026_C_denti	SAMN25565059_C_mitis	0.0863819	26.5081	0	979303	823568	C_mona	C_denti	C_mitis
	SAMN13555793_Cercopithecus_mona	JH026_C_denti	SAMN25565059_C_mitis	0.0860867	26.0959	0	1016940	855728	C_mona	C_denti	C_mitis
	SAMN13555787_Cercopithecus_mona	JH026_C_denti	PD_0033_Cercopithecus_nictitans_nictitans	0.0859978	26.6246	0	913898	769159	C_mona	C_denti	C_nictitans
	SAMN13555787_Cercopithecus_mona	JH026_C_denti	PD_0090_Cercopithecus_nictitans	0.0859446	25.6971	0	912461	768031	C_mona	C_denti	C_nictitans
	PD_0042_Cercopithecus_mona_ssp	JH026_C_denti	PD_0061_Cercopithecus_albogularis	0.0858986	25.7442	0	990507	833801	C_mona	C_denti	C_mitis
	SAMN13555790_Cercopithecus_mona	JH026_C_denti	PD_0096_Cercopithecus_mitis (ssp. opisthostictus)	0.085854	27.0671	0	973810	819820	C_mona	C_denti	C_mitis
	SAMN13555786_Cercopithecus_mona	JH026_C_denti	PD_0096_Cercopithecus_mitis (ssp. opisthostictus)	0.0858439	26.5344	0	972624	818838	C_mona	C_denti	C_mitis
	SAMN13555786_Cercopithecus_mona	JH026_C_denti	PD_0033_Cercopithecus_nictitans_nictitans	0.0858185	27.0436	0	984247	828665	C_mona	C_denti	C_nictitans
	SAMN13555786_Cercopithecus_mona	JH026_C_denti	PD_0090_Cercopithecus_nictitans	0.0857364	25.8313	0	982193	827073	C_mona	C_denti	C_nictitans
	SAMN13555793_Cercopithecus_mona	JH026_C_denti	PD_0033_Cercopithecus_nictitans_nictitans	0.0856466	27.1429	0	1022570	861232	C_mona	C_denti	C_nictitans
	SAMN13555790_Cercopithecus_mona	JH026_C_denti	PD_0033_Cercopithecus_nictitans_nictitans	0.0856039	27.2264	0	985169	829801	C_mona	C_denti	C_nictitans
	SAMN13555788_Cercopithecus_mona	JH026_C_denti	PD_0090_Cercopithecus_nictitans	0.0855332	25.7621	0	979008	824729	C_mona	C_denti	C_nictitans
	SAMN13555788_Cercopithecus_mona	FK104_C_denti	ME403_C_mitis_stuhlmanni	0.0855319	28.3527	0	968630	815988	C_mona	C_denti	C_mitis
	SAMN13555781_Cercopithecus_mona	JH026_C_denti	SAMN25565059_C_mitis	0.085434	25.6574	0	945780	796896	C_mona	C_denti	C_mitis
	SAMN13555784_Cercopithecus_mona	JH026_C_denti	SAMN25565059_C_mitis	0.0854242	25.9567	0	989784	833989	C_mona	C_denti	C_mitis
	SAMN13555788_Cercopithecus_mona	JH026_C_denti	PD_0033_Cercopithecus_nictitans_nictitans	0.0854078	26.535	0	980724	826383	C_mona	C_denti	C_nictitans
	SAMN13555789_Cercopithecus_mona	JH026_C_denti	SAMN25565059_C_mitis	0.0854077	26.2706	0	999683	842359	C_mona	C_denti	C_mitis
	SAMN13555788_Cercopithecus_mona	JH026_C_denti	PD_0096_Cercopithecus_mitis (ssp. opisthostictus)	0.0853985	25.9565	0	969693	817103	C_mona	C_denti	C_mitis
	SAMN13555790_Cercopithecus_mona	JH026_C_denti	PD_0090_Cercopithecus_nictitans	0.085347	26.0743	0	983027	828425	C_mona	C_denti	C_nictitans
	SAMN13555789_Cercopithecus_mona	JH026_C_denti	PD_0033_Cercopithecus_nictitans_nictitans	0.0853188	26.7922	0	1005260	847208	C_mona	C_denti	C_nictitans
	SAMN13555793_Cercopithecus_mona	JH026_C_denti	PD_0096_Cercopithecus_mitis (ssp. opisthostictus)	0.085278	26.3725	0	1010350	851567	C_mona	C_denti	C_mitis
	SAMN13555780_Cercopithecus_mona	JH026_C_denti	SAMN25565059_C_mitis	0.0852347	25.7966	0	987686	832540	C_mona	C_denti	C_mitis
	SAMN13555787_Cercopithecus_mona	FK104_C_denti	PD_0033_Cercopithecus_nictitans_nictitans	0.0852168	28.511	0	913445	769989	C_mona	C_denti	C_nictitans
	PD_0042_Cercopithecus_mona_ssp	FK104_C_denti	PD_0096_Cercopithecus_mitis (ssp. opisthostictus)	0.0851672	29.6249	0	1003120	845666	C_mona	C_denti	C_mitis
	SAMN13555786_Cercopithecus_mona	FK104_C_denti	ME403_C_mitis_stuhlmanni	0.0851237	28.7534	0	973280	820580	C_mona	C_denti	C_mitis
	SAMN13555782_Cercopithecus_mona	JH026_C_denti	SAMN25565059_C_mitis	0.0851132	25.3721	0	986555	831790	C_mona	C_denti	C_mitis
	PD_0042_Cercopithecus_mona_ssp	FK104_C_denti	PD_0090_Cercopithecus_nictitans	0.0851009	29.3906	0	1011440	852795	C_mona	C_denti	C_nictitans
	SAMN13555790_Cercopithecus_mona	FK104_C_denti	ME403_C_mitis_stuhlmanni	0.0850459	29.0521	0	974018	821331	C_mona	C_denti	C_mitis
	SAMN13555787_Cercopithecus_mona	JH026_C_denti	PD_0096_Cercopithecus_mitis (ssp. opisthostictus)	0.08503	26.2179	0	902843	761338	C_mona	C_denti	C_mitis
	SAMN13555793_Cercopithecus_mona	JH026_C_denti	PD_0090_Cercopithecus_nictitans	0.0849885	25.9039	0	1019920	860138	C_mona	C_denti	C_nictitans
	SAMN13555791_Cercopithecus_mona	JH026_C_denti	SAMN25565059_C_mitis	0.0849787	25.2237	0	966203	814851	C_mona	C_denti	C_mitis
	SAMN13555786_Cercopithecus_mona	FK104_C_denti	PD_0033_Cercopithecus_nictitans_nictitans	0.0849086	28.7797	0	983867	829865	C_mona	C_denti	C_nictitans
	SAMN13555786_Cercopithecus_mona	JH026_C_denti	PD_0061_Cercopithecus_albogularis	0.0848533	25.0735	0	958938	808928	C_mona	C_denti	C_mitis
	SAMN13555784_Cercopithecus_mona	JH026_C_denti	PD_0090_Cercopithecus_nictitans	0.0848201	26.0157	0	994124	838667	C_mona	C_denti	C_nictitans
	SAMN13555793_Cercopithecus_mona	FK104_C_denti	ME403_C_mitis_stuhlmanni	0.0848135	28.5096	0	1011100	853003	C_mona	C_denti	C_mitis
	SAMN13555793_Cercopithecus_mona	FK104_C_denti	PD_0033_Cercopithecus_nictitans_nictitans	0.084806	28.8474	0	1022980	863033	C_mona	C_denti	C_nictitans
	SAMN13555789_Cercopithecus_mona	JH026_C_denti	PD_0090_Cercopithecus_nictitans	0.0847912	25.6115	0	1002800	846039	C_mona	C_denti	C_nictitans
	SAMN13555788_Cercopithecus_mona	FK104_C_denti	PD_0033_Cercopithecus_nictitans_nictitans	0.0847864	28.6657	0	980256	827023	C_mona	C_denti	C_nictitans
	SAMN13555787_Cercopithecus_mona	FK104_C_denti	ME403_C_mitis_stuhlmanni	0.084768	28.2117	0	903635	762408	C_mona	C_denti	C_mitis
	SAMN13555783_Cercopithecus_mona	JH026_C_denti	PD_0033_Cercopithecus_nictitans_nictitans	0.0847535	26.925	0	980993	827700	C_mona	C_denti	C_nictitans
	SAMN13555785_Cercopithecus_mona	JH026_C_denti	PD_0033_Cercopithecus_nictitans_nictitans	0.0847495	26.4709	0	988578	834107	C_mona	C_denti	C_nictitans
	SAMN13555790_Cercopithecus_mona	FK104_C_denti	PD_0033_Cercopithecus_nictitans_nictitans	0.0847445	29.1577	0	984973	831073	C_mona	C_denti	C_nictitans
	SAMN13555780_Cercopithecus_mona	JH026_C_denti	PD_0033_Cercopithecus_nictitans_nictitans	0.0847229	26.3593	0	993298	838134	C_mona	C_denti	C_nictitans
	SAMN13555784_Cercopithecus_mona	JH026_C_denti	PD_0033_Cercopithecus_nictitans_nictitans	0.0846631	26.7547	0	996088	840589	C_mona	C_denti	C_nictitans
	SAMN13555793_Cercopithecus_mona	JH026_C_denti	PD_0061_Cercopithecus_albogularis	0.0846452	24.8203	0	995878	840442	C_mona	C_denti	C_mitis
	SAMN13555785_Cercopithecus_mona	JH026_C_denti	PD_0090_Cercopithecus_nictitans	0.0846038	25.4852	0	986232	832372	C_mona	C_denti	C_nictitans
	SAMN13555782_Cercopithecus_mona	JH026_C_denti	PD_0033_Cercopithecus_nictitans_nictitans	0.0845938	26.5725	0	992608	837769	C_mona	C_denti	C_nictitans
	SAMN13555783_Cercopithecus_mona	JH026_C_denti	SAMN25565059_C_mitis	0.0845783	25.7622	0	974559	822561	C_mona	C_denti	C_mitis
	SAMN13555790_Cercopithecus_mona	JH026_C_denti	PD_0061_Cercopithecus_albogularis	0.0845663	25.1554	0	959801	810125	C_mona	C_denti	C_mitis
	SAMN13555782_Cercopithecus_mona	JH026_C_denti	PD_0090_Cercopithecus_nictitans	0.0845179	25.4204	0	990202	835867	C_mona	C_denti	C_nictitans
	PD_0042_Cercopithecus_mona_ssp	FK104_C_denti	SAMN25565059_C_mitis	0.084496	29.1665	0	1005790	849063	C_mona	C_denti	C_mitis
	SAMN13555788_Cercopithecus_mona	JH026_C_denti	PD_0061_Cercopithecus_albogularis	0.0844811	24.5599	0	955918	806986	C_mona	C_denti	C_mitis
	SAMN13555789_Cercopithecus_mona	FK104_C_denti	PD_0033_Cercopithecus_nictitans_nictitans	0.0844393	28.6308	0	1005370	848804	C_mona	C_denti	C_nictitans
	SAMN13555789_Cercopithecus_mona	JH026_C_denti	PD_0096_Cercopithecus_mitis (ssp. opisthostictus)	0.0844102	26.3982	0	992830	838267	C_mona	C_denti	C_mitis
	SAMN13555780_Cercopithecus_mona	JH026_C_denti	PD_0096_Cercopithecus_mitis (ssp. opisthostictus)	0.0843333	26.1427	0	981176	828556	C_mona	C_denti	C_mitis
	SAMN13555784_Cercopithecus_mona	FK104_C_denti	ME403_C_mitis_stuhlmanni	0.0842952	28.1399	0	983643	830702	C_mona	C_denti	C_mitis
	SAMN13555784_Cercopithecus_mona	JH026_C_denti	PD_0096_Cercopithecus_mitis (ssp. opisthostictus)	0.0842607	26.1009	0	984011	831071	C_mona	C_denti	C_mitis
	SAMN13555791_Cercopithecus_mona	JH026_C_denti	PD_0033_Cercopithecus_nictitans_nictitans	0.0842432	26.3572	0	971646	820656	C_mona	C_denti	C_nictitans
	SAMN13555785_Cercopithecus_mona	JH026_C_denti	SAMN25565059_C_mitis	0.0842365	25.5043	0	982277	829647	C_mona	C_denti	C_mitis
	SAMN13555780_Cercopithecus_mona	FK104_C_denti	ME403_C_mitis_stuhlmanni	0.0842133	28.2129	0	981477	829010	C_mona	C_denti	C_mitis
	SAMN13555782_Cercopithecus_mona	JH026_C_denti	PD_0096_Cercopithecus_mitis (ssp. opisthostictus)	0.0842067	25.8013	0	980410	828119	C_mona	C_denti	C_mitis
	SAMN13555781_Cercopithecus_mona	JH026_C_denti	PD_0090_Cercopithecus_nictitans	0.0842016	25.3986	0	949208	801773	C_mona	C_denti	C_nictitans
	SAMN13555781_Cercopithecus_mona	JH026_C_denti	PD_0033_Cercopithecus_nictitans_nictitans	0.0841529	26.2907	0	950913	803291	C_mona	C_denti	C_nictitans
	SAMN13555787_Cercopithecus_mona	JH026_C_denti	PD_0061_Cercopithecus_albogularis	0.0841285	24.4053	0	889765	751674	C_mona	C_denti	C_mitis
	SAMN13555780_Cercopithecus_mona	FK104_C_denti	PD_0033_Cercopithecus_nictitans_nictitans	0.0841149	28.3711	0	993598	839415	C_mona	C_denti	C_nictitans
	SAMN13555783_Cercopithecus_mona	JH026_C_denti	PD_0090_Cercopithecus_nictitans	0.0840549	25.5962	0	978801	827013	C_mona	C_denti	C_nictitans
	SAMN13555782_Cercopithecus_mona	FK104_C_denti	PD_0033_Cercopithecus_nictitans_nictitans	0.0840379	28.4169	0	992730	838811	C_mona	C_denti	C_nictitans
	PD_0042_Cercopithecus_mona_ssp	JH026_C_denti	SAMN13555794_Cercopithecus_nictitans	0.084032	26.768	0	978879	827118	C_mona	C_denti	C_nictitans
	SAMN13555783_Cercopithecus_mona	FK104_C_denti	PD_0033_Cercopithecus_nictitans_nictitans	0.0840084	28.7506	0	981402	829289	C_mona	C_denti	C_nictitans
	SAMN13555781_Cercopithecus_mona	JH026_C_denti	PD_0096_Cercopithecus_mitis (ssp. opisthostictus)	0.0839904	25.6978	0	939531	793937	C_mona	C_denti	C_mitis
	SAMN13555781_Cercopithecus_mona	FK104_C_denti	ME403_C_mitis_stuhlmanni	0.0839852	27.8263	0	939376	793814	C_mona	C_denti	C_mitis
	SAMN13555780_Cercopithecus_mona	JH026_C_denti	PD_0090_Cercopithecus_nictitans	0.0839635	25.452	0	990681	837205	C_mona	C_denti	C_nictitans
	SAMN13555789_Cercopithecus_mona	FK104_C_denti	ME403_C_mitis_stuhlmanni	0.0839625	28.3432	0	992941	839117	C_mona	C_denti	C_mitis
	SAMN13555784_Cercopithecus_mona	FK104_C_denti	PD_0033_Cercopithecus_nictitans_nictitans	0.0839444	28.5535	0	995993	841726	C_mona	C_denti	C_nictitans
	SAMN13555791_Cercopithecus_mona	JH026_C_denti	PD_0090_Cercopithecus_nictitans	0.0839249	25.5236	0	969640	819487	C_mona	C_denti	C_nictitans
	SAMN13555782_Cercopithecus_mona	FK104_C_denti	ME403_C_mitis_stuhlmanni	0.0838816	27.7013	0	980271	828545	C_mona	C_denti	C_mitis
	SAMN13555791_Cercopithecus_mona	JH026_C_denti	PD_0096_Cercopithecus_mitis (ssp. opisthostictus)	0.0838426	25.3657	0	960014	811487	C_mona	C_denti	C_mitis
	SAMN13555785_Cercopithecus_mona	FK104_C_denti	PD_0033_Cercopithecus_nictitans_nictitans	0.0837726	28.2434	0	988548	835724	C_mona	C_denti	C_nictitans
	SAMN13555785_Cercopithecus_mona	JH026_C_denti	PD_0096_Cercopithecus_mitis (ssp. opisthostictus)	0.0837503	26.0084	0	976169	825296	C_mona	C_denti	C_mitis
	SAMN13555789_Cercopithecus_mona	JH026_C_denti	PD_0061_Cercopithecus_albogularis	0.0836312	24.9068	0	978865	827774	C_mona	C_denti	C_mitis
	SAMN13555783_Cercopithecus_mona	JH026_C_denti	PD_0096_Cercopithecus_mitis (ssp. opisthostictus)	0.0835186	26.0032	0	968767	819420	C_mona	C_denti	C_mitis
	SAMN13555791_Cercopithecus_mona	FK104_C_denti	ME403_C_mitis_stuhlmanni	0.0834989	27.9857	0	960409	812383	C_mona	C_denti	C_mitis
	SAMN13555791_Cercopithecus_mona	FK104_C_denti	PD_0033_Cercopithecus_nictitans_nictitans	0.0834625	27.9618	0	971243	821608	C_mona	C_denti	C_nictitans
	SAMN13555780_Cercopithecus_mona	JH026_C_denti	PD_0061_Cercopithecus_albogularis	0.0834378	24.4683	0	967590	818557	C_mona	C_denti	C_mitis
	SAMN13555781_Cercopithecus_mona	FK104_C_denti	PD_0033_Cercopithecus_nictitans_nictitans	0.0834092	28.0508	0	949870	803614	C_mona	C_denti	C_nictitans
	SAMN13555784_Cercopithecus_mona	JH026_C_denti	PD_0061_Cercopithecus_albogularis	0.0834	24.349	0	969836	820520	C_mona	C_denti	C_mitis
	SAMN13555782_Cercopithecus_mona	JH026_C_denti	PD_0061_Cercopithecus_albogularis	0.0833652	24.1299	0	966413	817681	C_mona	C_denti	C_mitis
	SAMN13555787_Cercopithecus_mona	FK104_C_denti	PD_0090_Cercopithecus_nictitans	0.083353	28.2294	0	908835	768983	C_mona	C_denti	C_nictitans
	PD_0042_Cercopithecus_mona_ssp	FK104_C_denti	SAMN13555794_Cercopithecus_nictitans	0.0833136	28.4972	0	978327	827848	C_mona	C_denti	C_nictitans
	SAMN13555783_Cercopithecus_mona	FK104_C_denti	ME403_C_mitis_stuhlmanni	0.0832988	28.1678	0	969024	820001	C_mona	C_denti	C_mitis
	SAMN13555788_Cercopithecus_mona	FK104_C_denti	PD_0090_Cercopithecus_nictitans	0.083199	28.4453	0	975694	825810	C_mona	C_denti	C_nictitans
	SAMN13555788_Cercopithecus_mona	FK104_C_denti	PD_0096_Cercopithecus_mitis (ssp. opisthostictus)	0.0831883	28.1547	0	967190	818630	C_mona	C_denti	C_mitis
	SAMN13555785_Cercopithecus_mona	FK104_C_denti	ME403_C_mitis_stuhlmanni	0.0831873	27.7788	0	976048	826129	C_mona	C_denti	C_mitis
	SAMN13555790_Cercopithecus_mona	FK104_C_denti	PD_0096_Cercopithecus_mitis (ssp. opisthostictus)	0.0831745	29.0042	0	971724	822491	C_mona	C_denti	C_mitis
	SAMN13555786_Cercopithecus_mona	FK104_C_denti	PD_0096_Cercopithecus_mitis (ssp. opisthostictus)	0.083148	28.3458	0	970274	821308	C_mona	C_denti	C_mitis
	SAMN13555791_Cercopithecus_mona	JH026_C_denti	PD_0061_Cercopithecus_albogularis	0.0831463	23.8383	0	946741	801390	C_mona	C_denti	C_mitis
	SAMN13555786_Cercopithecus_mona	FK104_C_denti	PD_0090_Cercopithecus_nictitans	0.0830754	28.1427	0	978810	828654	C_mona	C_denti	C_nictitans
	SAMN13555783_Cercopithecus_mona	JH026_C_denti	PD_0061_Cercopithecus_albogularis	0.082922	24.4982	0	954820	808594	C_mona	C_denti	C_mitis
	SAMN13555793_Cercopithecus_mona	FK104_C_denti	PD_0096_Cercopithecus_mitis (ssp. opisthostictus)	0.0828576	28.3219	0	1008700	854335	C_mona	C_denti	C_mitis
	SAMN13555787_Cercopithecus_mona	FK104_C_denti	PD_0096_Cercopithecus_mitis (ssp. opisthostictus)	0.0828137	28.2231	0	900640	762878	C_mona	C_denti	C_mitis
	SAMN13555790_Cercopithecus_mona	FK104_C_denti	PD_0090_Cercopithecus_nictitans	0.0827278	28.648	0	979745	830027	C_mona	C_denti	C_nictitans
	SAMN13555781_Cercopithecus_mona	JH026_C_denti	PD_0061_Cercopithecus_albogularis	0.0826619	23.9994	0	925690	784336	C_mona	C_denti	C_mitis
	SAMN13555785_Cercopithecus_mona	JH026_C_denti	PD_0061_Cercopithecus_albogularis	0.0826324	24.2369	0	962264	815374	C_mona	C_denti	C_mitis
	PD_0042_Cercopithecus_mona_ssp	FK104_C_denti	PD_0061_Cercopithecus_albogularis	0.0826235	28.6125	0	987029	836373	C_mona	C_denti	C_mitis
	SAMN13555793_Cercopithecus_mona	FK104_C_denti	PD_0090_Cercopithecus_nictitans	0.0824872	28.2714	0	1017270	862233	C_mona	C_denti	C_nictitans
	SAMN13555784_Cercopithecus_mona	FK104_C_denti	PD_0090_Cercopithecus_nictitans	0.0823638	28.4597	0	990952	840136	C_mona	C_denti	C_nictitans
	SAMN13555788_Cercopithecus_mona	FK104_C_denti	SAMN25565059_C_mitis	0.0822858	27.7047	0	970370	822816	C_mona	C_denti	C_mitis
	SAMN13555780_Cercopithecus_mona	FK104_C_denti	PD_0096_Cercopithecus_mitis (ssp. opisthostictus)	0.0822661	28.3637	0	979786	830833	C_mona	C_denti	C_mitis
	SAMN13555782_Cercopithecus_mona	FK104_C_denti	PD_0090_Cercopithecus_nictitans	0.0822524	27.8522	0	987138	837091	C_mona	C_denti	C_nictitans
	SAMN13555789_Cercopithecus_mona	FK104_C_denti	PD_0090_Cercopithecus_nictitans	0.0822237	28	0	999683	847778	C_mona	C_denti	C_nictitans
	SAMN13555786_Cercopithecus_mona	FK104_C_denti	SAMN25565059_C_mitis	0.0821869	27.9917	0	973367	825522	C_mona	C_denti	C_mitis
	SAMN13555785_Cercopithecus_mona	FK104_C_denti	PD_0090_Cercopithecus_nictitans	0.0820428	27.7757	0	983078	834000	C_mona	C_denti	C_nictitans
	SAMN13555784_Cercopithecus_mona	FK104_C_denti	PD_0096_Cercopithecus_mitis (ssp. opisthostictus)	0.0820388	28.0545	0	982394	833427	C_mona	C_denti	C_mitis
	SAMN13555782_Cercopithecus_mona	FK104_C_denti	PD_0096_Cercopithecus_mitis (ssp. opisthostictus)	0.0820365	27.6065	0	978504	830130	C_mona	C_denti	C_mitis
	SAMN13555789_Cercopithecus_mona	FK104_C_denti	PD_0096_Cercopithecus_mitis (ssp. opisthostictus)	0.0819637	28.4428	0	991153	840984	C_mona	C_denti	C_mitis
	SAMN13555787_Cercopithecus_mona	FK104_C_denti	SAMN25565059_C_mitis	0.0819407	27.3955	0	903248	766433	C_mona	C_denti	C_mitis
	SAMN13555790_Cercopithecus_mona	FK104_C_denti	SAMN25565059_C_mitis	0.0818457	28.3052	0	974140	826746	C_mona	C_denti	C_mitis
	SAMN13555781_Cercopithecus_mona	FK104_C_denti	PD_0096_Cercopithecus_mitis (ssp. opisthostictus)	0.0817671	27.6706	0	937050	795393	C_mona	C_denti	C_mitis
	SAMN13555786_Cercopithecus_mona	JH026_C_denti	SAMN13555794_Cercopithecus_nictitans	0.0816786	25.7376	0	950048	806570	C_mona	C_denti	C_nictitans
	SAMN13555780_Cercopithecus_mona	FK104_C_denti	PD_0090_Cercopithecus_nictitans	0.0816443	28.0396	0	988016	838862	C_mona	C_denti	C_nictitans
	SAMN13555783_Cercopithecus_mona	FK104_C_denti	PD_0090_Cercopithecus_nictitans	0.0816379	27.9756	0	975997	828668	C_mona	C_denti	C_nictitans
	SAMN13555787_Cercopithecus_mona	JH026_C_denti	SAMN13555794_Cercopithecus_nictitans	0.0816126	25.4704	0	882930	749688	C_mona	C_denti	C_nictitans
	SAMN13555781_Cercopithecus_mona	FK104_C_denti	PD_0090_Cercopithecus_nictitans	0.0815928	27.989	0	945116	802521	C_mona	C_denti	C_nictitans
	SAMN13555788_Cercopithecus_mona	JH026_C_denti	SAMN13555794_Cercopithecus_nictitans	0.0815312	25.2287	0	944862	802405	C_mona	C_denti	C_nictitans
	SAMN13555793_Cercopithecus_mona	FK104_C_denti	SAMN25565059_C_mitis	0.0814867	27.5507	0	1012000	859494	C_mona	C_denti	C_mitis
	SAMN13555785_Cercopithecus_mona	FK104_C_denti	PD_0096_Cercopithecus_mitis (ssp. opisthostictus)	0.0814661	27.9034	0	974381	827582	C_mona	C_denti	C_mitis
	SAMN13555788_Cercopithecus_mona	FK104_C_denti	PD_0061_Cercopithecus_albogularis	0.0814592	27.3916	0	952511	809018	C_mona	C_denti	C_mitis
	SAMN13555791_Cercopithecus_mona	FK104_C_denti	PD_0090_Cercopithecus_nictitans	0.0814132	27.7834	0	966277	820787	C_mona	C_denti	C_nictitans
	SAMN13555783_Cercopithecus_mona	FK104_C_denti	PD_0096_Cercopithecus_mitis (ssp. opisthostictus)	0.0814039	28.0514	0	967417	821771	C_mona	C_denti	C_mitis
	SAMN13555786_Cercopithecus_mona	FK104_C_denti	PD_0061_Cercopithecus_albogularis	0.0813887	27.6997	0	955662	811809	C_mona	C_denti	C_mitis
	SAMN13555793_Cercopithecus_mona	JH026_C_denti	SAMN13555794_Cercopithecus_nictitans	0.0813771	25.5619	0	984160	836037	C_mona	C_denti	C_nictitans
	SAMN13555793_Cercopithecus_mona	FK104_C_denti	PD_0061_Cercopithecus_albogularis	0.0813513	27.4904	0	993048	843632	C_mona	C_denti	C_mitis
	SAMN13555791_Cercopithecus_mona	FK104_C_denti	PD_0096_Cercopithecus_mitis (ssp. opisthostictus)	0.0813417	27.1769	0	957584	813519	C_mona	C_denti	C_mitis
	SAMN13555784_Cercopithecus_mona	JH026_C_denti	SAMN13555794_Cercopithecus_nictitans	0.0811494	25.6202	0	959804	815721	C_mona	C_denti	C_nictitans
	SAMN13555790_Cercopithecus_mona	FK104_C_denti	PD_0061_Cercopithecus_albogularis	0.0811183	27.9659	0	956614	813061	C_mona	C_denti	C_mitis
	SAMN13555781_Cercopithecus_mona	FK104_C_denti	SAMN25565059_C_mitis	0.0809466	27.0723	0	940092	799295	C_mona	C_denti	C_mitis
	SAMN13555784_Cercopithecus_mona	FK104_C_denti	SAMN25565059_C_mitis	0.0809004	27.2896	0	984822	837403	C_mona	C_denti	C_mitis
	SAMN13555789_Cercopithecus_mona	FK104_C_denti	SAMN25565059_C_mitis	0.0808605	27.9449	0	994580	845768	C_mona	C_denti	C_mitis
	SAMN13555787_Cercopithecus_mona	FK104_C_denti	PD_0061_Cercopithecus_albogularis	0.080845	27.1589	0	886470	753858	C_mona	C_denti	C_mitis
	SAMN13555780_Cercopithecus_mona	FK104_C_denti	SAMN25565059_C_mitis	0.0808383	27.433	0	982973	835935	C_mona	C_denti	C_mitis
	SAMN13555788_Cercopithecus_mona	FK104_C_denti	SAMN13555794_Cercopithecus_nictitans	0.0807776	26.9721	0	943868	802778	C_mona	C_denti	C_nictitans
	SAMN13555790_Cercopithecus_mona	JH026_C_denti	SAMN13555794_Cercopithecus_nictitans	0.0807423	25.4833	0	950278	808288	C_mona	C_denti	C_nictitans
	SAMN13555782_Cercopithecus_mona	JH026_C_denti	SAMN13555794_Cercopithecus_nictitans	0.0806829	25.0184	0	956531	813703	C_mona	C_denti	C_nictitans
	SAMN13555782_Cercopithecus_mona	FK104_C_denti	SAMN25565059_C_mitis	0.0806628	26.8989	0	981401	834894	C_mona	C_denti	C_mitis
	SAMN13555789_Cercopithecus_mona	JH026_C_denti	SAMN13555794_Cercopithecus_nictitans	0.0806209	25.2122	0	968212	823743	C_mona	C_denti	C_nictitans
	SAMN13555787_Cercopithecus_mona	FK104_C_denti	SAMN13555794_Cercopithecus_nictitans	0.080605	27.178	0	881703	750166	C_mona	C_denti	C_nictitans
	SAMN13555791_Cercopithecus_mona	JH026_C_denti	SAMN13555794_Cercopithecus_nictitans	0.0804588	25.0272	0	938543	798762	C_mona	C_denti	C_nictitans
	SAMN13555791_Cercopithecus_mona	FK104_C_denti	SAMN25565059_C_mitis	0.0804557	26.6606	0	960487	817442	C_mona	C_denti	C_mitis
	SAMN13555783_Cercopithecus_mona	JH026_C_denti	SAMN13555794_Cercopithecus_nictitans	0.0804388	25.5608	0	945780	804953	C_mona	C_denti	C_nictitans
	SAMN13555789_Cercopithecus_mona	FK104_C_denti	PD_0061_Cercopithecus_albogularis	0.0804271	27.6731	0	976063	830746	C_mona	C_denti	C_mitis
	SAMN13555780_Cercopithecus_mona	FK104_C_denti	PD_0061_Cercopithecus_albogularis	0.0803748	27.3685	0	964897	821329	C_mona	C_denti	C_mitis
	SAMN13555793_Cercopithecus_mona	FK104_C_denti	SAMN13555794_Cercopithecus_nictitans	0.0803715	26.8909	0	983882	837495	C_mona	C_denti	C_nictitans
	SAMN13555780_Cercopithecus_mona	JH026_C_denti	SAMN13555794_Cercopithecus_nictitans	0.0803483	25.0996	0	956637	814342	C_mona	C_denti	C_nictitans
	SAMN13555782_Cercopithecus_mona	FK104_C_denti	PD_0061_Cercopithecus_albogularis	0.080289	26.6675	0	963562	820335	C_mona	C_denti	C_mitis
	SAMN13555785_Cercopithecus_mona	JH026_C_denti	SAMN13555794_Cercopithecus_nictitans	0.0802802	25.2855	0	952212	810686	C_mona	C_denti	C_nictitans
	SAMN13555786_Cercopithecus_mona	FK104_C_denti	SAMN13555794_Cercopithecus_nictitans	0.0802713	27.0868	0	948824	807816	C_mona	C_denti	C_nictitans
	SAMN13555783_Cercopithecus_mona	FK104_C_denti	SAMN25565059_C_mitis	0.0802484	27.4052	0	969898	825796	C_mona	C_denti	C_mitis
	SAMN13555784_Cercopithecus_mona	FK104_C_denti	PD_0061_Cercopithecus_albogularis	0.0802048	26.9844	0	966992	823395	C_mona	C_denti	C_mitis
	SAMN13555784_Cercopithecus_mona	FK104_C_denti	SAMN13555794_Cercopithecus_nictitans	0.0801938	27.0813	0	959082	816677	C_mona	C_denti	C_nictitans
	SAMN13555781_Cercopithecus_mona	JH026_C_denti	SAMN13555794_Cercopithecus_nictitans	0.0801207	24.9081	0	917159	781094	C_mona	C_denti	C_nictitans
	SAMN13555782_Cercopithecus_mona	FK104_C_denti	SAMN13555794_Cercopithecus_nictitans	0.0799113	26.539	0	955946	814469	C_mona	C_denti	C_nictitans
	SAMN13555783_Cercopithecus_mona	FK104_C_denti	PD_0061_Cercopithecus_albogularis	0.0798263	27.1726	0	952280	811485	C_mona	C_denti	C_mitis
	SAMN13555791_Cercopithecus_mona	FK104_C_denti	PD_0061_Cercopithecus_albogularis	0.0797847	26.1706	0	943200	803815	C_mona	C_denti	C_mitis
	SAMN13555785_Cercopithecus_mona	FK104_C_denti	SAMN25565059_C_mitis	0.079732	27.0118	0	977095	832789	C_mona	C_denti	C_mitis
	SAMN13555790_Cercopithecus_mona	FK104_C_denti	SAMN13555794_Cercopithecus_nictitans	0.0795864	27.1163	0	949378	809403	C_mona	C_denti	C_nictitans
	SAMN13555789_Cercopithecus_mona	FK104_C_denti	SAMN13555794_Cercopithecus_nictitans	0.0795712	26.7929	0	967580	824946	C_mona	C_denti	C_nictitans
	SAMN13555780_Cercopithecus_mona	FK104_C_denti	SAMN13555794_Cercopithecus_nictitans	0.0794939	26.8666	0	956196	815368	C_mona	C_denti	C_nictitans
	SAMN13555783_Cercopithecus_mona	FK104_C_denti	SAMN13555794_Cercopithecus_nictitans	0.0794877	27.131	0	945268	806059	C_mona	C_denti	C_nictitans
	SAMN13555781_Cercopithecus_mona	FK104_C_denti	PD_0061_Cercopithecus_albogularis	0.0794803	26.6625	0	922197	786397	C_mona	C_denti	C_mitis
	SAMN13555785_Cercopithecus_mona	FK104_C_denti	PD_0061_Cercopithecus_albogularis	0.0793807	26.728	0	959345	818239	C_mona	C_denti	C_mitis
	SAMN13555791_Cercopithecus_mona	FK104_C_denti	SAMN13555794_Cercopithecus_nictitans	0.0793229	26.3443	0	937451	799659	C_mona	C_denti	C_nictitans
	SAMN13555785_Cercopithecus_mona	FK104_C_denti	SAMN13555794_Cercopithecus_nictitans	0.0792298	26.8136	0	951350	811666	C_mona	C_denti	C_nictitans
	SAMN13555781_Cercopithecus_mona	FK104_C_denti	SAMN13555794_Cercopithecus_nictitans	0.0790936	26.2287	0	915629	781405	C_mona	C_denti	C_nictitans
	PD_0092_Cercopithecus_pogonias	JH026_C_denti	SAMN25565059_C_mitis	0.0113849	3.70764	2,09E-04	705317	689438	C_pogonias	C_denti	C_mitis
	PD_0092_Cercopithecus_pogonias	JH026_C_denti	ME403_C_mitis_stuhlmanni	0.00983529	3.2107	0.00132414	702275	688595	C_pogonias	C_denti	C_mitis
	PD_0092_Cercopithecus_pogonias	JH026_C_denti	PD_0061_Cercopithecus_albogularis	0.00836248	2.65207	0.00799996	690789	679331	C_pogonias	C_denti	C_mitis
	PPN005_C_wolfi_wolfi	JH026_C_denti	PD_0090_Cercopithecus_nictitans	0.00757821	2.04628	0.0407284	383495	377727	C_wolfi	C_denti	C_nictitans
	PD_0092_Cercopithecus_pogonias	JH026_C_denti	PD_0096_Cercopithecus_mitis (ssp. opisthostictus)	0.00725402	2.46931	0.0135375	699543	689467	C_pogonias	C_denti	C_mitis
	PD_0092_Cercopithecus_pogonias	FK104_C_denti	SAMN25565059_C_mitis	0.0049446	2.18102	0.0291817	699961	693073	C_pogonias	C_denti	C_mitis
	PPN005_C_wolfi_wolfi	JH026_C_denti	PD_0033_Cercopithecus_nictitans_nictitans	0.00399776	1.19649	0.231507	383052	380001	C_wolfi	C_denti	C_nictitans
	PD_0092_Cercopithecus_pogonias	FK104_C_denti	PD_0096_Cercopithecus_mitis (ssp. opisthostictus)	0.00396589	1.77963	0.0751371	697834	692321	C_pogonias	C_denti	C_mitis
	PD_0092_Cercopithecus_pogonias	FK104_C_denti	PD_0061_Cercopithecus_albogularis	0.00383357	1.73429	0.0828671	687535	682283	C_pogonias	C_denti	C_mitis
	PD_0092_Cercopithecus_pogonias	FK104_C_denti	ME403_C_mitis_stuhlmanni	0.00376478	1.7116	0.0869698	696958	691730	C_pogonias	C_denti	C_mitis
	JH010_C_wolfi_elegans	JH026_C_denti	PD_0090_Cercopithecus_nictitans	0.0034834	1.04944	0.293974	380520	377878	C_wolfi	C_denti	C_nictitans
	GP611_C_wolfi_elegans	JH026_C_denti	PD_0090_Cercopithecus_nictitans	0.00327038	1.00059	0.317023	384175	381670	C_wolfi	C_denti	C_nictitans
	GP611_C_wolfi_elegans	JH026_C_denti	PD_0033_Cercopithecus_nictitans_nictitans	0.00306403	0.937953	0.348268	385115	382763	C_wolfi	C_denti	C_nictitans
	JH010_C_wolfi_elegans	JH026_C_denti	PD_0033_Cercopithecus_nictitans_nictitans	0.00273664	0.841079	0.400304	381252	379171	C_wolfi	C_denti	C_nictitans
	PPN005_C_wolfi_wolfi	JH026_C_denti	SAMN13555794_Cercopithecus_nictitans	0.00229405	0.683759	0.494127	369190	367500	C_wolfi	C_denti	C_nictitans
	PPN005_C_wolfi_wolfi	FK104_C_denti	PD_0033_Cercopithecus_nictitans_nictitans	0.00216699	0.866861	0.386018	384209	382547	C_wolfi	C_denti	C_nictitans
	GP611_C_wolfi_elegans	JH026_C_denti	SAMN13555794_Cercopithecus_nictitans	0.00186105	0.584828	0.558664	371287	369908	C_wolfi	C_denti	C_nictitans
	JH010_C_wolfi_elegans	JH026_C_denti	SAMN13555794_Cercopithecus_nictitans	0.00169922	0.521652	0.601912	367454	366207	C_wolfi	C_denti	C_nictitans
	PD_0092_Cercopithecus_pogonias	JH026_C_denti	PD_0090_Cercopithecus_nictitans	0.00167194	0.556165	0.578098	702572	700226	C_pogonias	C_denti	C_nictitans
	PPN005_C_wolfi_wolfi	FK104_C_denti	PD_0090_Cercopithecus_nictitans	9,17E-04	0.380026	0.703926	381645	380946	C_wolfi	C_denti	C_nictitans
	GP611_C_wolfi_elegans	FK104_C_denti	PD_0033_Cercopithecus_nictitans_nictitans	8,93E-04	0.330317	0.741161	386354	385664	C_wolfi	C_denti	C_nictitans
	JH010_C_wolfi_elegans	FK104_C_denti	PD_0033_Cercopithecus_nictitans_nictitans	8,23E-04	0.307056	0.7588	382792	382162	C_wolfi	C_denti	C_nictitans
	PD_0092_Cercopithecus_pogonias	JH026_C_denti	SAMN13555794_Cercopithecus_nictitans	3,77E-04	0.138429	0.889902	679051	678540	C_pogonias	C_denti	C_nictitans
	PD_0092_Cercopithecus_pogonias	JH026_C_denti	PD_0033_Cercopithecus_nictitans_nictitans	3,43E-04	0.124151	0.901195	703628	703146	C_pogonias	C_denti	C_nictitans
	PPN005_C_wolfi_wolfi	FK104_C_denti	SAMN13555794_Cercopithecus_nictitans	-3,56E-04	-0.139674	0.888918	370611	370347	C_wolfi	C_denti	C_nictitans
	GP611_C_wolfi_elegans	FK104_C_denti	SAMN13555794_Cercopithecus_nictitans	-8,66E-04	-0.324687	0.745418	372733	372089	C_wolfi	C_denti	C_nictitans
	JH010_C_wolfi_elegans	FK104_C_denti	SAMN13555794_Cercopithecus_nictitans	-9,56E-04	-0.358988	0.719604	369349	368643	C_wolfi	C_denti	C_nictitans
	PD_0092_Cercopithecus_pogonias	FK104_C_denti	PD_0033_Cercopithecus_nictitans_nictitans	-0.0010815	-0.505175	0.613436	704663	703140	C_pogonias	C_denti	C_nictitans
	PD_0092_Cercopithecus_pogonias	FK104_C_denti	SAMN13555794_Cercopithecus_nictitans	-0.0013556	-0.62025	0.535093	680551	678708	C_pogonias	C_denti	C_nictitans
	PD_0092_Cercopithecus_pogonias	FK104_C_denti	PD_0090_Cercopithecus_nictitans	-0.0021646	-1.01828	0.308543	702125	699092	C_pogonias	C_denti	C_nictitans
	JH010_C_wolfi_elegans	FK104_C_denti	PD_0090_Cercopithecus_nictitans	-0.0032004	-1.11238	0.265976	382204	379766	C_wolfi	C_denti	C_nictitans
	GP611_C_wolfi_elegans	FK104_C_denti	PD_0090_Cercopithecus_nictitans	-0.003688	-1.27213	0.203328	385878	383043	C_wolfi	C_denti	C_nictitans

## Sheet: Supplementary Data 4
Supplementary Data 4. Overview of annotated Y-chromosomal genes in guenons, and the prevalence of fixed amino acid substitutions between C. denti/C. mitis and C. wolfi/C. pogonias. Genes highlighted in green passed our filtering criteria and contain fixed amino acid substitutions. Genes highlighted in red failed the filtering criteria (see main text for details).	Gene	Amino acid sites after filtering	Fixed amino acid substitutions between C. denti/C. mitis and C. wolfi/C. pogonias	Missing/filtered sites	Internal stop codons detected	Filter status (pass/fail)	comment
	KDM5D	934	5	606	0	pass
	USP9Y	1725	4	893	0	pass
	UTY	1028	3	483	0	pass
	TBL1Y	387	3	175	0	pass
	XKR3	363	3	58	0	pass
	DAZA	309	3	460	0	pass
	ZFY	583	2	219	0	pass
	NLGN4Y	204	2	633	0	pass
	LOC106995411	130	2	251	0	pass
	LOC100271729	115	2	708	0	pass
	LOC106995447	294	1	336	0	pass
	SRY	198	1	5	0	pass
	CYHYorf15B	141	1	39	0	pass
	DDX3Y	431	0	229	0	pass
	LOC106995402	299	0	2557	0	pass
	RPS4Y1	210	0	54	0	pass
	LOC106995433	141	0	261	0	pass
	CYorf15A	106	0	26	0	pass
	EIF1AY	105	0	40	0	pass
	LOC106995422	52	0	62	0	pass
	LOC106995380	1360	26	308	FK104_C_denti;JH010_C_wolfi_elegans;PD_0092_Cercopithecus_pogonias;PD_0096_Cercopithecus_mitis (ssp. opisthostictus);PPN005_C_wolfi_wolfi	fail
	LOC106995394	181	3	38	FK104_C_denti;JH010_C_wolfi_elegans;PD_0096_Cercopithecus_mitis (ssp. opisthostictus);PPN005_C_wolfi_wolfi	fail
	LOC114672378	158	3	44	FK104_C_denti;JH010_C_wolfi_elegans;PD_0092_Cercopithecus_pogonias;PD_0096_Cercopithecus_mitis (ssp. opisthostictus);PPN005_C_wolfi_wolfi	fail
	LOC106995404	73	3	73	JH010_C_wolfi_elegans;PD_0092_Cercopithecus_pogonias;PPN005_C_wolfi_wolfi	fail
	LOC106992273	61	0	298	PD_0092_Cercopithecus_pogonias	fail
	LOC106995399	7	0	99	FK104_C_denti	fail
	LOC106995413	1	0	231	JH010_C_wolfi_elegans;PD_0092_Cercopithecus_pogonias;PPN005_C_wolfi_wolfi	fail
	AMELY	0	0	207	0	fail
	CDY	0	0	542	0	fail
	LOC100270696	0	0	402	0	fail
	LOC106995386	0	0	86	0	fail
	LOC106995412	0	0	330	0	fail
	LOC106995434	0	0	402	0	fail
	LOC106995435	0	0	542	0	fail
	LOC106995437	0	0	306	0	fail
	LOC106995438	0	0	306	0	fail
	LOC106995439	0	0	306	0	fail
	LOC106995382	0	0	271	JH010_C_wolfi_elegans;PD_0092_Cercopithecus_pogonias;PPN005_C_wolfi_wolfi	fail
	LOC114676334	21	1	129	FK104_C_denti;JH010_C_wolfi_elegans;PD_0092_Cercopithecus_pogonias;PPN005_C_wolfi_wolfi	fail
	LOC106995376	NA	NA	NA	NA	fail	Excluded as the transcript was not divisible by three, suggesting erroneous annotation.
	RPS4Y2	NA	NA	NA	NA	fail	Excluded as the transcript was not divisible by three, suggesting erroneous annotation.

## Sheet: Supplementary Data 5
Supplementary Data 5. Summary of HyPhy meme test results for episodic diversifying selection.
	>full-model –> Yes
	* Log(L) = -51605.53
	* non-synonymous/synonymous rate ratio for *test* = 0.3851
	### For partition 1 these sites are significant at p <=0.1
	Codon	Partition	alpha	beta+	p+	LRT	Episodic selection detected?	# branches	Gene	Differentially fixed denti/mitis vs. mona
	1429	1	00:00:00	32 days, 9:58:00	02:15:00	11:25:00	Yes, p = 0.0819	1	DAZA	yes
	2488	1	00:00:00	67 days, 13:05:00	01:05:00	12:09:00	Yes, p = 0.0800	1	LOC100271729	no
	3989	1	00:00:00	78 days, 0:19:00	00:54:00	09:31:00	Yes, p = 0.0870	1	KDM5D	yes
	4130	1	00:00:00	95 days, 5:33:00	00:49:00	09:56:00	Yes, p = 0.0858	1	ZFY	yes
