# Supplementary material for: Y chromosome introgression between deeply divergent primate species
Source: Nat Commun. 2024 Nov 29;15:10398. doi: 10.1038/s41467-024-54719-8 (PMC11607401; doi:10.1038/s41467-024-54719-8)
Supplement: Supplementary file 6 — Source Data [file 41467_2024_54719_MOESM6_ESM.gz]

Archive with 92 entries (86 files):
- ._source_data
- source_data
- source_data/._fig_1b_s2_s3.txt.gz
- source_data/fig_1b_s2_s3.txt.gz
- source_data/._.DS_Store
- source_data/.DS_Store
- source_data/._bpp_figures_5_s9_s10
- source_data/bpp_figures_5_s9_s10
- source_data/._phylogenetic_trees
- source_data/phylogenetic_trees
- source_data/._figure_s6.introgressed_trees.txt.gz
- source_data/figure_s6.introgressed_trees.txt.gz
- source_data/._figure_s6.raw_trees.txt.gz
- source_data/figure_s6.raw_trees.txt.gz
- source_data/._figure_s11.txt.gz
- source_data/figure_s11.txt.gz
- source_data/._figure_s12_s13_s15_ycoverage.txt.gz
- source_data/figure_s12_s13_s15_ycoverage.txt.gz
- source_data/._figure_1b_s4.txt.gz
- source_data/figure_1b_s4.txt.gz
- source_data/._figure_s14_xcoverage.txt.gz
- source_data/figure_s14_xcoverage.txt.gz
- source_data/._figure_6b.csv.gz
- source_data/figure_6b.csv.gz
- source_data/._figure_s6_s8.dxy.txt.gz
- source_data/figure_s6_s8.dxy.txt.gz
- source_data/._sex_ids.txt.gz
- source_data/sex_ids.txt.gz
- source_data/._figure_4.txt.gz
- source_data/figure_4.txt.gz
- source_data/._figure_s8d_fd_sim.csv.gz
- source_data/figure_s8d_fd_sim.csv.gz
- source_data/._figure_s7.average_auto_coverage.txt.gz
- source_data/figure_s7.average_auto_coverage.txt.gz
- source_data/._README.txt
- source_data/README.txt
- source_data/._fig_3c.txt.gz
- source_data/fig_3c.txt.gz
- source_data/._figure_s7.ycoverage.txt.gz
- source_data/figure_s7.ycoverage.txt.gz
- source_data/._figure_s6_s8.fd.csv.gz
- source_data/figure_s6_s8.fd.csv.gz
- source_data/._figure_s7.xcoverage.txt.gz
- source_data/figure_s7.xcoverage.txt.gz
- source_data/._figure_s5_tspy_data
- source_data/figure_s5_tspy_data
- source_data/._figure_6a.tsv.gz
- source_data/figure_6a.tsv.gz
- source_data/figure_s5_tspy_data/._figure_s5.nex
- source_data/figure_s5_tspy_data/figure_s5.nex
- source_data/figure_s5_tspy_data/._tspy_fragment_2.fa
- source_data/figure_s5_tspy_data/tspy_fragment_2.fa
- source_data/figure_s5_tspy_data/._tspy_fragment_1.fa
- source_data/figure_s5_tspy_data/tspy_fragment_1.fa
- source_data/figure_s5_tspy_data/._tspy_public_data.fa
- source_data/figure_s5_tspy_data/tspy_public_data.fa
- source_data/phylogenetic_trees/._mitotree.nwk
- source_data/phylogenetic_trees/mitotree.nwk
- source_data/phylogenetic_trees/._ytree.nwk
- source_data/phylogenetic_trees/ytree.nwk
- source_data/phylogenetic_trees/._astral_tree.nwk
- source_data/phylogenetic_trees/astral_tree.nwk
- source_data/phylogenetic_trees/._ychrom_divdates.mcmctree.tre
- source_data/phylogenetic_trees/ychrom_divdates.mcmctree.tre
- source_data/phylogenetic_trees/._autosomal_divdates.mcmctree.tre
- source_data/phylogenetic_trees/autosomal_divdates.mcmctree.tre
- source_data/bpp_figures_5_s9_s10/._model_2
- source_data/bpp_figures_5_s9_s10/model_2
- source_data/bpp_figures_5_s9_s10/._.DS_Store
- source_data/bpp_figures_5_s9_s10/.DS_Store
- source_data/bpp_figures_5_s9_s10/._README.md
- source_data/bpp_figures_5_s9_s10/README.md
- source_data/bpp_figures_5_s9_s10/._model_1
- source_data/bpp_figures_5_s9_s10/model_1
- source_data/bpp_figures_5_s9_s10/model_1/._msci_model_1_run2.txt.gz
- source_data/bpp_figures_5_s9_s10/model_1/msci_model_1_run2.txt.gz
- source_data/bpp_figures_5_s9_s10/model_1/._README.md
- source_data/bpp_figures_5_s9_s10/model_1/README.md
- source_data/bpp_figures_5_s9_s10/model_1/._msci_model_1_run2.mcmc.gz
- source_data/bpp_figures_5_s9_s10/model_1/msci_model_1_run2.mcmc.gz
- source_data/bpp_figures_5_s9_s10/model_1/._msci_model_1_run1.txt.gz
- source_data/bpp_figures_5_s9_s10/model_1/msci_model_1_run1.txt.gz
- source_data/bpp_figures_5_s9_s10/model_1/._msci_model_1_run1.mcmc.gz
- source_data/bpp_figures_5_s9_s10/model_1/msci_model_1_run1.mcmc.gz
- source_data/bpp_figures_5_s9_s10/model_2/._msci_model_2_run1.mcmc.gz
- source_data/bpp_figures_5_s9_s10/model_2/msci_model_2_run1.mcmc.gz
- source_data/bpp_figures_5_s9_s10/model_2/._msci_model_2_run2.mcmc.gz
- source_data/bpp_figures_5_s9_s10/model_2/msci_model_2_run2.mcmc.gz
- source_data/bpp_figures_5_s9_s10/model_2/._msci_model_2_run2.txt.gz
- source_data/bpp_figures_5_s9_s10/model_2/msci_model_2_run2.txt.gz
- source_data/bpp_figures_5_s9_s10/model_2/._msci_model_2_run1.txt.gz
- source_data/bpp_figures_5_s9_s10/model_2/msci_model_2_run1.txt.gz
