# Supplementary material for: Y chromosome introgression between deeply divergent primate species
Source: Nat Commun. 2024 Nov 29;15:10398. doi: 10.1038/s41467-024-54719-8 (PMC11607401; doi:10.1038/s41467-024-54719-8)
Supplement: Supplementary file 6 — Source Data [file 41467_2024_54719_MOESM6_ESM.gz › source_data/README.txt]

# Source data for Jensen et al. 2023, Y chromosome introgression between deeply divergent primate species

This directory and its subdirectories contains the source data to the manuscript, that can be used to recreate all the figures in the manuscript. Below is a brief description of all the data files, and there is a R-markdown file on the project github that can be used to regenerate all the figures using the data that is in this directory ().

## ./phylogenetic_trees

This subdirectory contains the raw phylogenetic trees used to create Figures 1, S1 and S2.
astral_tree.nwk contains the autosomal species tree contructed with ASTRAL (Figure 1A).
autosomal_divdates.mcmctree.tre contains the tree output from mcmctree analysis (Figure 1B).
mitotree.nwk contains the mitochondrial tree estimated with IQtree (Figure S1)
ytree.nwk contains the Y-chromosome tree estimated with IQtree (Figure 1A)
ychrom_divdates.mcmctree.tre contains the tree output from mcmctree analysis of the Y-chromosome (Figure 1B)

## ./fig_1b_s2_s3.txt

This file contains the output from the autosomal mcmctree runs. Column 1-56 is the direct output from mcmctree (see mcmctree documentation for details on these). 
Column "aln" specifies which locus the observation is from (1-10), and column "run" specifies which of the two runs for this specific locus it concerns (run1/run1).

## ./fig_1c_s4.txt

This file contains the output from the Y-chromosome mcmctree runs. Column 1-56 is the direct output from mcmctree (see mcmctree documentation for details on these). C
olumn "run" specifies which of the two runs for this specific locus it concerns (run1/run1). (Since we only ran mcmctree on one Y chromosome alignment, there is no "aln" column in this file).

## ./fig_3c.txt

Comma separated table containing the output from pixy dxy analysis in 50 Kb sliding windows. The first ten columns is directly the pixy output (see pixy documentation for details on these).
I added the last column ("chromtype"), holding info on whether the window is on an autosome (auto), X chromosome (x), or Y chromosome (y).

## ./figure_4.txt

Comma separated table containing the output from Dsuite Dtrios, with a few postprocessing modifications:
Column 1-10 contains the Dsuite Dtrios output, but have been rearranged such that Cercopithecus denti is always P2. All values are the same as in the raw Dsuite output, but the sign of D, f4, Z-score have been flipped in cases where Cercopithecus denti was P1 in the raw output (and ABBA and BABA counts flipped). See Dsuite documentation for details on these values.
P1.species,P2.species and P3.species were added by me for plotting purposes, and just specifies whith species the samples used as P1, P2 and P3 in the Dsuite analysis belong to, respectively.

## ./bpp_figures_5_s9_s10

This subdirectory contains the output from the bpp analyses, and has a readme file on its own.

## ./figure_6a.tsv

Contains D-statistics estimated on simulated genomes. Dstatistics were estimated using dsuite, but the columns has been modified a little:
'geneflow_prop': The proportion of simulated geneflow from mits to denti.
'p1','p2','p3': The species used as trio when testing for introgression, were always wolfi,denti and mitis, respectively, so these columns are quite redundant.
'Z': 'Z-score' as reported from Dsuite Dtrios
'D': 'D' as reported from Dsuite Dtrios
'f4': 'f4' as reported from Dsuite Dtrios
'sim_id': each row has a unique id, just a number.

## ./figure_6b.csv

Output from SLiM simulations, columns as follows:
'cycle': The cycle/generation in the simulation from which this observation was drawn.
'introgressed_Y_freq': The allele frequency of the "introgressing" (novel) Y chromosome allele in the population at this cycle.
'selection_coefficient': The selection coefficient of the novel allele.
'introprop': Simulated starting frequency of the introgressiong/novel Y chromosome (i.e. gene flow proportion).
'simID': Just an arbitrary unique identidier for each simulation run.


## ./figure_s5_tspy_data
This directory contains the raw and aligned tspy sequence data used to constract the phylogenetic network in Figure S5.

-figure_s5.nex
The TSPY sequence alignment used to construct the Y chromosome network, in nexus format.

-tspy_fragment_1.fa
Unaligned sequence data generated for this project, tspy fragment 1.
-tspy_fragment_2.fa
Unaligned sequence data generated for this project, tspy fragment 2.
-tspy_public_data.fa
Public tspy sequence data downloaded from genbank.

## ./figure_s6.raw_trees.txt.gz

The neighbor joining trees from which we identified topologies suggesting autosomal/x-chromosomal introgression from mitis to denti. columns correspond to:
'window': Window number, consecutive from 1 and onwards
'chrom': Mmul_10 chromosome on which this window is located
'start': Start position of the window
'end': End position of the window
'Lnl': Log likelihood of the tree, as output by phyml
'sequences': number of tips in the tree
'sites': number of genotyped sites used to construct the tree
'tree': The tree in newick format

## ./figure_s6.introgressed_trees.txt

Neighbor joining trees identified as having a topology consistent with introgression from mitis to denti. columns correspond to:
'chrom': Mmul_10 chromosome on which this window is located
'start': Start position of the window
'end': End position of the window
'sites': number of genotyped sites used to construct the tree
'tree': reduced neighbor joining tree, containing only the mona,neglectus,mitis species which were used in the topology analyses.
'tree_full': The full tree, containing all species in the alignment.

## ./figure_s6_s8.fd.csv

Output from window analyses using Simon Martin's script ABBABABAwindows.py, in 10Kb sliding windows, using C. wolfi as p1, C. denti as p2, C. mitis opisthostictus as P3 and M. mulatta as outgroup. See the github documentation for details on the columns:
https://github.com/simonhmartin/genomics_general

## ./figure_s6_s8.dxy.txt

Pixy dxy in 10 Kb windows along the genome. Output directly from pixy, see the pixy documentation for details on the columns.


## ./figure_s7.xcoverage.txt

Read mapping depth in 10 Kb sliding windows along the X-chromosome per sample, calculated with samtools. Columns are as follows:
'chrom': Mmul_10 chromosome on which this window is located
'start': Start position of the window
'end': End position of the window
'dp': Average read depth/mapping coverage in the window
'sample': Sample name

## ./figure_s7_s12.ycoverage.txt

Read mapping depth in 10 Kb sliding windows along the Y-chromosome per sample, calculated with samtools. Columns are as follows:
'chrom': Mmul_10 chromosome on which this window is located
'start': Start position of the window
'end': End position of the window
'dp': Average read depth/mapping coverage in the window
'sample': Sample name

## ./figure_s7.average_auto_coverage.txt

Average mapping depth on the autosomes for each sample. Columns are as follows:
'sample': Sample name
'chrom': Always "auto", meaning that this is the average coverage on the autosomes
'mean.dp': Average read depth/mapping coverage in the window

## ./sex_ids.txt

Sex identification of the included samples, used for some of the plotting scripts.

## ./figure_s8d_fd_sim.csv

Sliding window introgression/fd analyses from simulated par-like genomic regions, linked with a Y-chrom-like and autosomal-like regions.
Columns are for the most part the same as the direct output from Simon Martin's ABBABABAwindows.py script (https://github.com/simonhmartin/genomics_general), but with some modifications:
'scaffold': This column here corresponds rather to the simulated genome id than to scaffold, and should just be seen as a grouping variable for simulation replicates.
'rho_factor': The factor by which the recombiation rate was multiplied on the par-like region, compared to the rest of the genome.
'gf_prop': The proportion of simulated geneflow from mits to denti.


## ./figure_s11.txt

Counts of monophyly between C. denti and C. mitis in simulations, out of 1,000 per replicate in total. Columns are as follows:
'Count': Number of times, out of 1,000, where we found C. denti and C. mitis to be sister lineages.
'Replicate': Simulation replicate ID, forms a unique ID together with 'GeneFlowProp' column.
'GeneFlowProp': The proportion of simulated geneflow from mits to denti.

## ./figure_s12_s13_s15_ycoverage.txt

Mapping coverage in sliding windows (5kb, step 1kb) along the Y-chromosome for all samples. Columns are as follows:
'chrom': Mmul_10 chromosome on which this window is located, always NC_027914.1 here which is the Y-chromosome.
'start': Start position of the window
'end': End position of the window
'dp': Average read depth/mapping coverage in the window
'sample': Sample name

## ./figure_s14_xcoverage.txt

Mapping coverage in sliding windows (5kb, step 1kb) along the X-chromosome for all samples. Columns are as follows:
'chrom': Mmul_10 chromosome on which this window is located, always NC_041774.1 here which is the X-chromosome.
'start': Start position of the window
'end': End position of the window
'dp': Average read depth/mapping coverage in the window
'sample': Sample name
