# Supplementary material for: Y chromosome introgression between deeply divergent primate species
Source: Nat Commun. 2024 Nov 29;15:10398. doi: 10.1038/s41467-024-54719-8 (PMC11607401; doi:10.1038/s41467-024-54719-8)
Supplement: Supplementary file 6 — Source Data [file 41467_2024_54719_MOESM6_ESM.gz › source_data/figure_s5_tspy_data/figure_s5.nex]

#NEXUS

begin data;
    dimensions ntax=24 nchar=898;
    format datatype=dna gap=-;
    matrix
        C_albogularis_89M009                                                                                            GGGAACGAGGGTGAGTTTCCACAGACAAATGTGGCTGAAGAAAGCCAGAGCAGACACGGGTACTATTTTCCTGCGTGCGTGAGAGAAACGCTTCATGGTGCCAAGCAGCAGACGTTTGGGGCATCTTTCTGAAGAGCAGAAGCGAGTTCTCGGCAGAGCACGTGTTGCTGTGAATCAAGCTATTGTTAAGGGACTGTGACTGCTCCGCCTTGCCAGTCCGATCCGGGACTGGGCTTCTTCGGGTATGAGCAGATTCTGCCAGGCCTCAGACACCGGCAGTTCTCTGCATATCGCCCCTCCCGGTGTCAGTGCGGTCAGCCTCGCAATGATACACCCTCGGTGAAACCCGAGAGGTCTGAATTCAGGGGGAGGGAGAGGAGAAAGGGAGGTCGTTCATGGATGCAGATCTGAAAAAATCCCCTCACCGCCCCTCTGGGTGCTCTTAGGCCTTCCCCGTTGCTTCTAGCTTTTCTTCCCATTGCATCTCAAGGCTCTTTGGGAAGCATAGTGCGTGTCCACACTCACTGAGAAGTAAAGCCGAGTTATTAACTTCAATCTGTGGCACTTGGTTCCATGGCCGTCAACCCGACGGGGAGTCATCTTACCAACCCCTAAAGCTTGGGCTCCCCGAATGTGCCTGGTTGTCCTCCTTGCCACAGACCACAAAGGACTGCTTAGATCCATGGATTTTCTGAAGCTATTACCCCATCGGATTTCCGTGTGCTTTTAGTGTACAACGCGTCTTGTTAGCTGACTCCTGTCACAGAGAATACTGGAAACGGGGCAGGTATTGCAGAGAATAGTTTGTAACACATGCATGGTAGGAGGAAGTTGAAGAGATCACAAAAGGGGAAGGGGTAGTCTTTTCTCAGCAGGCCGTAAAATTAAAACATTTTAA
        C_mitis_C_Lehn                                                                                                  GGGAACGAGGGTGAGTTTCCACAGACAAATGTGGCTGAAGAAAGCCAGAGCAGACACGGGTACTATTCTCCTGCGTGCGTGAGAGAAACGCTTCATGGTGCCAAGCAGCAGACGTTTGGGGCATCTTTCTGAAGAGCAGAAGCGAGTTCTCGGCAGMGCACGTGTTGCTGTGAATCAAGCTATTGTTAAGGGACTGTGACTGCTCCGCCTTGCCAGTCCGATCCGGGACTGGGCTTCTTCGGGTATGAGCAGATTCTGCCAGGCCTCAGACACCGGCAGTTCTCTGCATATCGCCCCTCCCGGTGTCAGTGCGGTCAGCCTCGCAATGATACACCCTCGGTGAAACCCGAGAGGTCTGAATTCAGGGGGAGGGAGAGGAGAAAGGGAGGTCGTTCATGGATGCAGATCTGAAAAAATCCCCTAACCGCCCCTCTGGGTGCTCTTAGGCCTTCCCCGTTGCTTGTAGCTTTTCTTCCCATTGCATCTCAAGGCTCTTTGGGAAGCATAGTGCGTGTCCACACTCACTGAGAAGTAAAGCCGAGTTATTAACTTCAATCTGTGGCACTTGGTTCCATGGCCGTCAACCCGACGGGGAGTCATCTTACCAACCCCTAAAGCTTGGGCTCCCCGAATGTGCCTGGTTGTCCTCCTTGCCACAGACCACAAAGGACTGCTTAGATCCATGGATTTTCTGAAGCTATTACCCCATCGGATTTCCGTGTGCTTTTAGTGTACAACGCGTCTTGTTAGCTGACTCCTGTCACAGAGAATACTGGAAATGGGGCAGGTATTGCAGAGAATAGTTTGTAACACATGCGTGGTAGGAGGAAGTTGAAGAGATCACAAAAGGGGAAGGGGTAGTCTTTTCTCAGCAGGCCGTAAAATTAAAACATTTTAA
        'AY048057.1 Cercopithecus mitis isolate 5311.77140'                                                             GGGAACGAGGGTGAGTTTCCACAGACAAATGTGGCTGAAGGAAGCCAGAGCAGACACGGGTACTATTTTCCTGCGTGCGTGAGAGAAACGCTTCATGGTGCCAAGCAGCAGACGTTTGGGGCATCTTTCTGAAGAGCAGAAGCGAGTTCTCGGCAGAGCACGTGTTGCTGTGAATCAAGCTATTGTTAAGGGACTGTGACTGCTCCGCCTTGCCAGTCCGATCCGGGACTGGGCTTCTTCGGGTATGAGCAGATTCTGCCAGGCCTCAGACACCGGCAGTTCTCTGCATATCGCCCCTCCCGGTGTCAGTGCGGTCAGCCTCGCAATGATACACCCTCGGTGAAACCCGAGAGGTCTGAATTCAGGGGGAGGGAGAGGAGAAAGGGAGGTCGTTCATGGATGCAGATCTGAAAAAATCCCCTAACCGCCCCTCTGGGTGCTCTTAGGCCTTCCCCGTTGCTTCTAGCTTTTCTTCCCATTGCATCTCAAGGCTCTTTGGGAAGCATAGTGCGTGTCCACACTCACTGAGAAGTAAAGCCGAGTTATTAACTTCAATCTGTGGCACTTGGTTCCATGGCCGTCAACCCGACGGGGAGTCATCTTACCAACCCCTAAAGCTTGGGCTCCCCGAATGTGCCTGGTTGTCCTCCTTGCCACAGACCACAAAGGACTGCTTAGATCCATGGATTTTCTGAAGCTATTACCCCATCGGATTTCCGTGTGCTTTTAGTGTACAACGCGTCTTGTTAGCTGACTCCTGTCACAGAGAATACTGGAAATGGGGCAGGTATTGCAGAGAATAGTTTGTAACACATGCGTGGTAGGAGGAAGTTGAAGAGATCACAAAAGGGGAAGGGGTAGTCTTTTCTCAGCAGGCCGTAAAATTAAAACATTTTAA
        C_cephus_The_Zoo_1                                                                                              GGGAACGAGGGTGAGTTTCCACAGACAGATGTGGCTGAAGAAAGCCAGAGCAGACACGGGTACTATTTTCCTGCGTGCGTGAGAGAAACGCTTCATGGTGCCAAGCAGCAGACGTTTGGGGCATCTTTCTGAAGAGCAGAAGCGAGTTCTCGGCAGAACACGTGTTGCTGTGAATCAAGCTATTGTTAAGGGACTGTGACTGCTCCGCCTTGCCAGTCCGATCCGGGACTGGGCTTCTTCGGGTATGAGCAGATTCTGCCAGGCCTCAGACACCGGCAGTTCTCTGCATATCGCCCCTCCCGGTGTCAGTGCGGTCAGCCTCGCAATGATACACCCTGGGTGAAACCCGAGAGGTCTGAATTCAGGGGGAGGGAGAGGAGAAAGGGAGGTCGTTCATGGATGCAGATCTGAAAAAATCCCCTAACCGCCCCTCTGGGTGCTCTTAGGCCTTCCCCGTTGCTTCTAGCTTTTCTTCCCATTGCATCTCAAGGCTCTTTGGGAAGCATAGTGCGTGTCCACACTCACTGAGAAGTAAAGCCGAGTTATTAACTTCAATCTGTGGCACTTGGTTCCATGGCCGTCAACCCCACGGGGAGTCATCTTACCAACCCCTAAAGCTTGGGCTCCCCGAATGTGCCTGGTTGTCCTCCTTGCCACAGACCACAAAGGACTGCTTAGATCCATGGATTTTCTGAAGCTATTACCCCACCGGATTTCCGTGTGCTTTTAGTGTACAACGCGTCTTGTTAGCTGACTCCTGTCACAGAGAATACTGGAAATGGGGCAGGTATTGCAGAGAATAGTTTGTAACACATGCATGGTAGGAGGAAGTTGAAGAGATCACAAAAGGGGAAGGGGTAGTCTTTTCTCAGCAGGCCGTAAAATTAAAACATTTTAA
        C_ascanius_41137B                                                                                               GGGAACGAGGGTGAGTTTCCACAGACAGATGTGGCTGAAGAAAGCCAGAGCAGACACGGGTACTATTTTCCTGCGTGCGTGAGAGAAACGCTTCATGGTGCCAAGCAGCAGACGTTTGGGGCATCTTTCTGAAGAGCAGAAGCGAGTTCTCGGCAGAACACGTGTTGCTGTGAATCAAGCTATTGTTAAGGGACTGTGACTGCTCCGCCTTGCCAGTCCGATCCGGGACTGGGCTTCTTCGGGTATGAGCAGATTCTGCCAGGCCTCAGACACCGGCAGTTCTCTGCATATCGCCCCTCCCGGTGTCAGTGCGGTCAGCCTCGCAATGATACACCCTGGGTGAAACCCGAGAGGTCTGAATTCAGGGGGAGGGAGAGGAGAAAGGGAGGTCGTTCATGGATGCAGATCTGAAAAAATCCCCTAACCGCCCCTCTGGGTGCTCTTAGGCCTTCCCCGTTGCTTCTAGCTTTTCTTCCCATTGCATCTCAAGGCTCTTTGGGAAGCATAGTGCGTGTCCACACTCACTGAGAAGTAAAGCCGAGTTATTAACTTCAATCTGTGGCACTTGGTTCCATGGCCGTCAACCCCACGGGGAGTCATCTTACCAACCCCTAAAGCTTGGGCTCCCCGAATGTGCCTGGTTGTCCTCCTTGCCACAGACCACAAAGGACTGCTTAGATCCATGGATTTTCTGAAGCTATTACCCCACCGGATTTCCGTGTGCTTTTAGTGTACAACGCGTCTTGTTAGCTGACTCCTGTCACAGAGAATACTGGAAATGGGGCAGGTATTGCAGAGAATAGTTTGTAACACATGCATGGTAGGAGGAAGTTGAAGAGATCACAAAAGGGGAAGGGGTAGTCTTTTCTCAGCAGGCCGTAAAATTAAAACATTTTAA
        C_petaurista_1534                                                                                               GGGAACGAGGGTGAGTTTCCACAGACAAATGTGGCTGAAGAAAGCCAGAGCAGACACGGGTACTATTTTCCTGCGTGCGTGAGAGAAACGCTTCATGGTGCCAAGCAGCAGACGTTTGGGGCATCTTTCTGAAGAGCAGAAGCGAGTTCTCGGCAGAACACGTGTTGCTGTGAATCAAGCTATTGTTAAGGGACTGTGACTGCTCCGCCTTGCCAGTCCSATCCGGGACTGGGCTTCTTCGGGTATGAGCAGATTCTGCCAGGCCTCAGACACCGGCAGTTCTCTGCATATCGCCCCTCCCGGTGTCAGTGCGGTCAGCCTCGCAATGATACACCCTGGGTGAAACCCGAGAGGTCTGAATTCAGGGGGAGGGAGAGGAGAAAGGGAGGTCGTTCATGGATGCAGATCTGAAAAAATCCCCTAACCGCCCCTCTGGGTGCTCTTAGGCCTTCCCCGTTGCTTCTAGCTTTTCTTCCCATTGCATCTCAAGGCTCTTTGGGAAGCATAGTGCGTGTCCACACTCACTGAGAAGTAAAGCCGAGTTATTAACTTCAATCTGTGGCACTTGGTTCCATGGCCGTCAACCCCACGGGGAGTCATCTTACCAACCCCTAAAGCTTGGGCTCCCCGAATGTGCCTGGTTGTCCTCCTTGCCACAGACCACAAAGGACTGCTTAGATCCATGGATTTTCTGAAGCTATTACCCCACCGGATTTCCGTGTGCTTTTAGTGTACAACGCGTCTTGTTAGCTGACTCCTGTCACAGAGAATACTGGAAATGGGGCAGGTATTGCAGAGAAGAGTTTGTAACACATGCATGGTAGGAGGAAGTTGAAGAGATCACAAAAGGGGAAGGGGTAGTCTTTTCTCAGCAGGCCGTAAAATTAAAACATTTTAA
        C_erythrogaster_Mulhouse3                                                                                       GGGAACGAGGGTGAGTTTCCACAGACAAATGTGGCTGAAGAAAGCCAGAGCAGACACGGGTACTATTTTCCTGCGTGCGTGAGAGAAACGCTTCATGGTGCCAAGCAGCAGACGTTTGGGGCATCTTTCTGAAGAGCAGAAGCGAGTTCTCGGCAGAACACGTGTTGCTGTGAATCAAGCTATTGTTAAGGGACTGTGACTGCTCCGCCTTGCCAGTCCGATCCGGGACTGGGCTTCTTCGGGTATGAGCAGATTCTGCCAGGCCTCAGACACCGGCAGTTCTCTGCATATCGCCCCTCCCGGTGTCAGTGCGGTCAGCCTCGCAATGATACACCCTGGGTGAAACCCGAGAGGTCTGAATTCAGGGGGAGGGAGAGGAGAAAGGGAGGTCGTTCATGGATGCAGATCTGAAAAAATCCCCTAACCGCCCCTCTGGGTGCTCTTAGGCCTTCCCCGTTGCTTCTAGCTTTTCTTCCCATTGCATCTCAAGGCTCTTTGGGAAGCATAGTGCGTGTCCACACTCACTGAGAAGTAAAGCCGAGTTATTAACTTCAATCTGTGGCACTTGGTTCCATGGCCGTCAACCCCACGGGGAGTCATCTTACCAACCCCTAAAGCTTGGGCTCCCCGAATGTGCCTGGTTGTCCTCCTTGCCACAGACCACAAAGGACTGCTTAGATCCATGGATTTTCTGAAGCTATTACCCCACCGGATTTCCGTGTGCTTTTAGTGTACAACGCGTCTTGTTAGCTGACTCCTGTCACAGAGAATACTGGAAATGGGGCAGGTATTGCAGAGAATAGTTTGTAACACATGCATGGTAGGAGGAAGTTGAAGAGATCACAAAAGGGGAAGGGGTAGTCTTTTCTCAGCAGGCCGTAAAATTAAAACATTTTAA
        C_nictitans_Newton                                                                                              GGGAACGAGGGTGAGTTTCCACAGACAAATGTGGCTGAAGAAAGCCAGAGCAGACACGGGTACTATTTTCCTGCGTGCGTGAGAGAAACGCTTCATGGTGCCAAGCAGCAGACGTTTGGGGCATCTTTCTGAAGAGCAGAAGCCACTTCTCGGCAGAGCACGTGTTGCTGTGAATCAAGCTATTGTTAAGGGACTGTGACTGCTCCGCCTTGCCAGTCCGATCCGGGACTGGGCTTCTTCGGGTATGAGCGGATTCTGCCAGGCCTCAGACACCGGCAGTTCTCTGCATATCGCCCCTCCCGGTGTCAGTGCGGTCAGCCTCGCAATGATACACCCTCGGTGAAACCCGAGAGGTCTGAATTCAGGGGGAGGGAGAGGAGAAAGGGAGGTCGTTCATGGATGCAGATCTGAAAAAATCCCCTAACCGCCCCTCTGGGTGCTCTTAGGCCTTCCCCGTTGCTTCTAGCTTTTCTTCCCATTGCATCTCAAGGCTCTTTGGGAAGCATAGTGCGTGTCCACACTCACTGAGAAGTAAAGCCGAGTTATTAACTTCAATCTGTGGCACTTGGTTCCATGGCCGTCAACCCGACGGGGAGTCATCTTACCAACCCCTAAACCTTGGGCTCCCCGAATGCGCCTGGTTGTCCTCCTTGCCACAGACCACAAAGGACTGCTTAGATCCATGGATTTTCTGAAGCTATTACCCCATCGGATTTCCGTGTGCTTTTAGTGTACAACGCGTCTTGTTAGCTGACTCCTGTCACAGAGAATACTGGAAATGGGGCAGGTATTGCAGAGAATAGTTTGTAACACATGCATGGTAGGAGGAAGTTGAAGAGATCACAAAAGGGGAAGGGGTAGTCTTTTCTCAGCAGGCCGTAAAATTAAAACATTTTAA
        'AY048058.1 Cercopithecus neglectus isolate M43'                                                                GGGAACGAGGGTGAGTTTCCACAGACAAATGTGGCTGAAGAAAGCCAGAGCAGACACGGGTACTATTTTCCTGCGTGCGTGAGAGAAACGCTTCATGGTGCCAAGCAGCAGACGTTTGGGGCATCTTTCTGAAGAGCAGAAGCGAGTTCTCGGCAGAACACGTGTTGCTGTGAATCAAGCTATTGTTAAGGGACTGTGACTGCTCCGCCTTGCCAGTCCGATCCGGGACTGGGCTTCTTCGGGTATGAGCAGATTCTGCCAGGCCTCAGACACCCGCAGTTCTCTGCATATCGCCCCTCCCGGTGTCAGTGCGGTCAGCCTCGCAATGATACACCCTCGGTGAAACCCGAGAGGTCTGAATTCAGGGGGAGGGAGAGGAGAAAGGGAGGTCGTTCATGGATGCAGATCTGAAAAAATCCCCTAACCGCCCCTCTGGGTGCTCTTAGGCCTTCCCCGTTGCTTCTAGCTTTTCTTCCCATTGCATCTCAAGGCTCTTTGGGAAGCATAGTGCGTGTCCACACTCACTGAGAAGTACAGCCGAGTTATTAACTTCAGTCTGTGGCACTTGGTTCCATGGCCGTCAACCCGACGGGGAGTCATCTTACCAACCCCTAAAGCTTGGGCTCCCCGAATGTGCCTGGTTGTCCTCCTTGCCACAGACCACAAAGGACTGCTTAGATCCATGGATTTTCTGAAGCTATTACCCCATCGGATTTCCGTGTGCTTTTAGTGTACAACGCGTCTTGTTAGCTGACTCCTGTCACAGAGAATACTGGAAATGGGGCAGGTATTGCAGAGAATAGTTTGTAACACATGCATGGTAGGAGGAAGTTGCAGAGCTCGCAAAAGGGGAAGGGGTAGTCTTTTCTCAGCAGGCCGTAAAATTAAAACATTTTAA
        'AY450877.1 Cercopithecus neglectus isolate Sukari'                                                             GGGAACGAGGGTGAGTTTCCACAGACAAATGTGGCTGAAGAAAGCCAGAGCAGACACGGGTACTATTTTCCTGCGTGCGTGAGAGAAACGCTTCATGGTGCCAAGCAGCAGACGTTTGGGGCATCTTTCTGAAGAGCAGAAGCGAGTTCTCGGCAGAACACGTGTTGCTGTGAATCAAGCTATTGTTAAGGGACTGTGACTGCTCCGCCTTGCCAGTCCGATCCGGGACTGGGCTTCTTCGGGTATGAGCAGATTCTGCCAGGCCTCAGACACCCGCAGTTCTCTGCATATCGCCCCTCCCGGTGTCAGTGCGGTCAGCCTCGCAATGATACACCCTCGGTGAAACCCGAGAGGTCTGAATTCAGGGGGAGGGAGAGGAGAAAGGGAGGTCGTTCATGGATGCAGATCTGAAAAAATCCCCTAACCGCCCCTCTGGGTGCTCTTAGGCCTTCCCCGTTGCTTCTAGCTTTTCTTCCCATTGCATCTCAAGGCTCTTTGGGAAGCATAGTGCGTGTCCACACTCACTGAGAAGTACAGCCGAGTTATTAACTTCAGTCTGTGGCACTTGGTTCCATGGCCGTCAACCCGACGGGGAGTCATCTTACCAACCCCTAAAGCTTGGGCTCCCCGAATGTGCCTGGTTGTCCTCCTTGCCACAGACCACAAAGGACTGCTTAGATCCATGGATTTTCTGAAGCTATTACCCCATCGGATTTCCGTGTGCTTTTAGTGTACAACGCGTCTTGTTAGCTGACTCCTGTCACAGAGAATACTGGAAATGGGGCAGGTATTGCAGAGAATAGTTTGTAACACATGCATGGTAGGAGGAAGTTGCAGAGCTCGCAAAAGGGGAAGGGGTAGTCTTTTCTCAGCAGGCCGTAAAATTAAAACATTTTAA
        C_pogonias_108_G                                                                                                GGGAAGGAGGGTGAGTTTCCACAGACAAATGTGGCTGAAGAAAGCCAGAGCAGACACGGGTACTATTTTCCTGCGTGCGTGAGAGAAACGCTTCATGGTGCCAAGCAGCAGACGTTTGGGGCATCTTTCTGAAGAGCAGAAGCGAGTTCTCGGCAGAACACGTGTTGCTGTGAATCAAGCTGTTGTTAAGGGACTGTGACTCCTCCGCCTTGCCAGTCCGATCCGGGACTGGGCTTCTTCGGGTATGAGCAGATTCTGCCAGGCCTCAGACACCGGCAGTTCTCTGCATATCGCCCCTCCCGGTGTCAGTGCGGTCAGCCTGGCAATGATACCGCCTCGGTGAAACCCGAGAGGTCTGAATTCAGGGGGAGGGAGAGGAGAAAGGGAGGTCGTTCATGGATGCAGGTCTGAAAAAATCCCCTAACCGCCCCTCTGGGTGCTCTTAGGCCTTCCCCGTTGCTTCTAGCTTTTCTTCCCATTGCATCTCAAGGCTCTTTGGGAAGCATAGTGCGTGTCCACACTCACTGAGAAGTAAAGCCGAGTTATTAACTTCAATCTGTGGCACTTGGTTCCATGGCCGTCAACCCGACGGGGAGTCATCTTACCAACCCCTAAAGCTTGGGCTCCCCGAATGTGCCTGGTTGTCCTCCTTGCCACAGACCACAAAGGACTGCTTAGATCCATGGATTTTCTGAAGCTATTACCCCATCGGATTTCCGTGTGCTTTTAGTGTACAACGCGTCTTGTTAGCTGACTCCTGTCACAGAGAATACTGGAAATGGGGCAGGTATTGCAGAGAATAGTTTGTAACACATGCATGGTAGGAGGAAGTTGAAGAGATCACAAAAGGGGAAGGGGTAGTCTTTTCTCAGCAGGCCGTAAAATTAAAACATTTTAA
        'AY048059.1 Cercopithecus pogonias isolate GAB.17'                                                              GGGAAGGAGGGTGAGTTTCCACAGACAAATGTGGCTGAAGAAAGCCAGAGCAGACACGGGTACTATTTTCCTGCGTGCGTGAGAGAAACGCTTCATGGTGCCAAGCAGCAGACGTTTGGGGCATCTTTCTGAAGAGCAGAAGCGAGTTCTCGGCAGAACACGTGTTGCTGTGAATCAAGCTGTTGTTAAGGGACTGTGACTCCTCCGCCTTGCCAGTCCGATCCGGGACTGGGCTTCTTCGGGTATGAGCAGATTCTGCCAGGCCTCAGACACCGGCAGTTCTCTGCATATCGCCCCTCCCGGTGTCAGTGCGGTCAGCCTGGCAATGATACCGCCTCGGTGAAACCCGAGAGGTCTGAATTCAGGGGGAGGGAGAGGAGAAAGGGAGGTCGTTCATGGATGCAGGTCTGAAAAAATCCCCTAACCGCCCCTCTGGGTGCTCTTAGGCCTTCCCCGTTGCTTCTAGCTTTTCTTCCCATTGCATCTCAAGGCTCTTTGGGAAGCATAGTGCGTGTCCACACTCACTGAGAAGTAAAGCCGAGTTATTAACTTCAATCTGTGGCACTTGGTTCCATGGCCGTCAACCCGACGGGGAGTCATCTTACCAACCCCTAAAGCTTGGGCTCCCCGAATGTGCCTGGTTGTCCTCCTTGCCACAGACCACAAAGGACTGCTTAGATCCATGGATTTTCTGAAGCTATTACCCCATCGGATTTCCGTGTGCTTTTAGTGTACAACGCGTCTTGTTAGCTGACTCCTGTCACAGAGAATACTGGAAATGGGGCAGGTATTGCAGAGAATAGTTTGTAACACATGCATGGTAGGAGGAAGTTGAAGAGATCACAAAAGGGGAAGGGGTAGTCTTTTCTCAGCAGGCCGTAAAATTAAAACATTTTAA
        C_mona_SA_BF_3                                                                                                  GGGAACGAGGGTGAGTTTCCACAGACAAATGTGGCTGAAGAAAGCCAGAGCAGACACGGGTACTGTTTTCCTGCGTGCGTGAGAGAAACGCTTCATGGTGCCAAGCAGCAGACGTTTGGGGCATCTTTCTGAAGAGCAGAAGCGAGTTCTCGGCAGAACACGTGTTGCTGTGAATCAAGCTGTTGTTAAGGGACTGTGACTGCTCCGCCTTGCCAGCCCGATCCGGGACTGGGCTTCTTCGGGTATGAGCAGATTCTGCCAGGCCTCAGACACCGGCAGTTCTCTGCATATCGCCCCTCCCGGTGTCAGTGCGGTCAGCCTGGCAATGATACCGCCTCGGTGAAACCCGAGAGGTCTGAATTCAGGGGGAGGGAGAGGAGAAAGGGAGGTCGTTCATGGATGCAGGTCTGAAAAAATCCCCTAACCGCCCCTCTGGGTGCTCTTAGGCCTTCCCCGTTGCTTCTAGCTTTTCTTCCCATTGCATCTCAAGGCTCTTTGGGAAGCATAGTGCGTGTCCACACTCACTGAGAAGTAAAGCCGAGTTATTAACTTCAATCTGTGGCACTTGGTTCCATGGCCGTCAACCCGACGGGGAGTCATCTTACCAACCCCTAAAGCTTGGGCTCCCCGAATGTGCCTGGTTGTCCTCCTTGCCACAGACCACAAAGGACTGCTTAGATCCATGGATTTTCTGAAGCTATTACCCCATCGGATTTCCGTGTGCTTTTAGTGTACAAGGCGTCTTGTTAGCTGACTCCTGTCACAGAGAATACTGGAAATGGGGCAGGTATTGCAGAGAATAGTTTGTAACACATGCATGGTAGGAGGAAGTTGAAGAGATCACAAAAGGGGAAGGGGTAGTCTTTTCTCAGCAGGCCGTAAAATTAAAACATTTTAA
        C_wolfi_Nguma                                                                                                   GGGAACGAGGGTGAGTTTCCACAGACAAATGTGGCTGAAGAAAGCCAGAGCAGACACGGGTACTATTTTCCTGCGTGCGTGAGAGAAACGCTTCATGGTGCCAAGCAGCAGACGTTTGGGGCATCTTTCTGAAGAGCAGAAGCGAGTTCTCGGCAGAACACGTGTTGCTGTGAATCAAGCTATTGTTAAGGGACTGTGACTCCTCCGCCTTGCCAGTCCGATCCGGGACTGGGCTTCTTCGGGTATGAGCAGATTCTGCCAGGCCTCAGACACCGGCAGTTCTCTGCATATCGCCCCTCCCGGTGTCAGTGCGGTCAGCCTGGCAATGATACCCCCTCGGTGAAACCCGAGAGGTCTGAATTCAGGGGGAGGCAGAGGAGAAAGGGAGGTCGTTCATGGATGCAGGTCTGAAAAAATCCCCTAACCGCCCCTCTGGGTGCTCTTAGGCCTTCCCCGTTGCTTCTAGCTTTTCTTCCCATTGCATCTCAAGGCTCTTTGGGAAGCATAGTGCGTGTCCACACTCACTGAGAAGTAAAGCCGAGTTATTAACTTCAATCTGTGGCACTTGGTTCCATGGCCGTCAACCCGACGGGGAGTCATCTTACCAACCCCTAAAGCTTGGGCTCCCCGAATGTGCCTGGTTGTCCTCCTTGCCACAGACCACAAAGGACTGCTTAGATCCATGGATTTTCTGAAGCTATTACCCCATCGGATTTCCGTGTGCTTTTAGTGTACAACGCGTCTTGTTAGCTGACTCCTGTCACAGAGAATACTGGAAATGGGGCAGGTATTGCAGAGAATAGTTTGTAACACATGCATGGTAGGAGGAAGTTGAAGAGATCACAAAAGGGGAAGGGGTAGTCTTTTCTCAGCAGGCCGTAAAATTAAAACATTTTAA
        C_hamlni_OR_1646                                                                                                GGGAACGAGGGTGAGTTTCCACAGACAAATGTGGCTGAAGAAAGCCAGAGCAGACACGGGTACTATTTTCCTGCGTGCGTGAGAGAAACGCTTGGTGGTGCCAAGCAGCAGACGTTTGGGGCATCTTTCTGAAGAGCAGAAGCGAGTTCTCGGCAGAACACGTGTTGCTGTGAATCAAGCTATTGTTAAGGGACTGTGACTGCTCCGCCTTGCCAGTCCGATCCGGGACTGGGCTTCTTCGGGTATGAGCAGATTCTGCCAGGCCTCAGACACCGGCAGTTCTCTGCATATCGCCCCTCCCGGTGTCAGTGCGGTCAGCCTCGCAATGATACACCCTCGGTGAAACCCGAGAGGTCTGAATTCAGGGGGAGGGAGAGGAGAAAGGGAGGTCGTTCATGGATGCAGATCTGAAAAACTCCCCTAACCGCCCCTCTGGGTGCTCTTAGGCCTTCCCCGTTGCCTCTGGCTTTTCTTCCCATTGCATCGCAAGGCTCTTTGGGAAGCATAGTGCGTGTCCACACTCACTGAGAAGTAAAGCCGAGTTATTAACTTCAATCTGTGGCACTTGGTTCCACGGCCGTCAACCCGACGGGGAGTCATCTTACCAACCCCTAAAGCTTGGGCTCCCCGAATGTGCCTGGTTGTCCTCCTTGCCACAGACCACAAAGGACTGCTTAGATCCATGGATTTTCTGAAGCTATGACCCCATCGGATTTCCGTGTGCTTTTAGTGTACAACGCGTCTTGTTAGCTGACTCCTGTCACAGAGAATACTGGAAATGGGGCAGGTATTGCAGAGAATAGTTTGTAACACATGCATGGTAGGAGGAAGTTGAAGAGATCACAAAAGGGGAAGGGGTAGTCTTTTCTCAGCAGGCCGTAAAATTAAAACATTTTAA
        C_hamlyni_ME404                                                                                                 GGGAACGAGGGTGAGTTTCCACAGACAAATGTGGCTGAAGAAAGCCAGAGCAGACACGGGTACTATTTTCCTGCGTGCGTGAGAGAAACGCTTGGTGGTGCCAAGCAGCAGACGTTTGGGGCATCTTTCTGAAGAGCAGAAGCGAGTTCTCGGCAGAACACGTGTTGCTGTGAATCAAGCTATTGTTAAGGGACTGTGACTGCTCCGCCTTGCCAGTCCGATCCGGGACTGGGCTTCTTCGGGTATGAGCAGATTCTGCCAGGCCTCAGACACCGGCAGTTCTCTGCATATCGCCCCTCCCGGTGTCAGTGCGGTCAGCCTCGCAATGATACACCCTCGGTGAAACCCGAGAGGTCTGAATTCAGGGGGAGGGAGAGGAGAAAGGGAGGTCGTTCATGGATGCAGATCTGAAAAACTCCCCTAACCGCCCCTCTGGGTGCTCTTAGGCCTTCCCCGTTGCCTCTGGCTTTTCTTCCCATTGCATCGCAAGGCTCTTTGGGAAGCATAGTGCGTGTCCACACTCACTGAGAAGTAAAGCCGAGTTATTAACTTCAATCTGTGGCACTTGGTTCCACGGCCGTCAACCCGACGGGGAGTCATCTTACCAACCCCTAAAGCTTGGGCTCCCCGAATGTGCCTGGTTGTCCTCCTTGCCACAGACCACAAAGGACTGCTTAGATCCATGGATTTTCTGAAGCTATGACCCCATCGGATTTCCGTGTGCTTTTAGTGTACAACGCGTCTTGTTAGCTGACTCCTGTCACAGAGAATACTGGAAATGGGGCAGGTATTGCAGAGAATAGTTTGTAACACATGCATGGTAGGAGGAAGTTGAAGAGATCACAAAAGGGGAAGGGGTAGTCTTTTCTCAGCAGGCCGTAAAATTAAAACATTTTAA
        C_hamlyni_GP612                                                                                                 GGGAACGAGGGTGAGTTTCCACAGACAAATGTGGCTGAAGAAAGCCAGAGCAGACACGGGTACTATTTTCCTGCGTGCGTGAGAGAAACGCTTGGTGGTGCCAAGCAGCAGACGTTTGGGGCATCTTTCTGAAGAGCAGAAGCGAGTTCTCGGCAGAACACGTGTTGCTGTGAATCAAGCTATTGTTAAGGGACTGTGACTGCTCCGCCTTGCCAGTCCGATCCGGGACTGGGCTTCTTCGGGTATGAGCAGATTCTGCCAGGCCTCAGACACCGGCAGTTCTCTGCATATCGCCCCTCCCGGTGTCAGTGCGGTCAGCCTCGCAATGATACACCCTCGGTGAAACCCGAGAGGTCTGAATTCAGGGGGAGGGAGAGGAGAAAGGGAGGTCGTTCATGGATGCAGATCTGAAAAACTCCCCTAACCGCCCCTCTGGGTGCTCTTAGGCCTTCCCCGTTGCCTCTGGCTTTTCTTCCCATTGCATCGCAAGGCTCTTTGGGAAGCATAGTGCGTGTCCACACTCACTGAGAAGTAAAGCCGAGTTATTAACTTCAATCTGTGGCACTTGGTTCCACGGCCGTCAACCCGACGGGGAGTCATCTTACCAACCCCTAAAGCTTGGGCTCCCCGAATGTGCCTGGTTGTCCTCCTTGCCACAGACCACAAAGGACTGCTTAGATCCATGGATTTTCTGAAGCTATGACCCCATCGGATTTCCGTGTGCTTTTAGTGTACAACGCGTCTTGTTAGCTGACTCCTGTCACAGAGAATACTGGAAATGGGGCAGGTATTGCAGAGAATAGTTTGTAACACATGCATGGTAGGAGGAAGTTGAAGAGATCACAAAAGGGGAAGGGGTAGTCTTTTCTCAGCAGGCCGTAAAATTAAAACATTTTAA
        M_talapoin_1511                                                                                                 GGGAACAAGGGTGAGTTTCCACAGACAAATGTGGCTGAAGAAAGCCAGAGCAGACACGGCTACCATTTTCCTGCGTGCCTGAGAGAAACGCTTCATGGTGCCAAGCAGCAGACGTTTGGGGCATCTTTCTGAAGAGCAGAAGCGAGTTCTCAGCAGAACACGTGTTGCTGTGAATCAAGCTATTGTTAAGGGACTGTGACTGCTCCGCCTTGCCAGTCCGATCCGGGACTGGGCATCCTCGGGTATGAGCAGATTCTGCCAGGCCTCAGACACCGGCAGTTCTCTGCATATCGCCCCTCCCCGTGTCAGTGCGGTCAGCCTCACAATGATACACCCTCGGTGAAACCCGAGAGGTCTGAATTCAGGGGGAGGGAGAGGAGAAAAGGAGGTCGTTCATGGACGCAGATCTGAAAAAATCCCCTAAGCGCCCCTCTGGGTGCTCTTAGGCCTTCCCCGTTGCTTCTAGCTTTTCTTTCCATTGCATCTCAAGGCTCTTTGGGAAGCATAGCGCGTGTCCACACTCACTGAGAAGTAAAGCCGCGTTATTAACTTCAATCTGTGGCCCTTGGTTCCGTGGCCGTCCACCCGACGGGGAGTCATCTTACCAACCCCTAAAGCTTGGGCTCCCCGAATGTGCCTGGTTGTCCTCCTTGCCACAGACCACAAAGGACTCTTTAGATCCATGGATTTTCTGAAGCTATTACCCCATCGGATTTCCGTGTGCTTTTAGTGTACATCGCGTCTTGTTAGCTGACTCCTGTCACAGAGAATACGGGAAATGGGGCAGGTATTGCAGAGAATAGTTTGTAACCCACGCATGGTAGGAGGAAGTTGAAGAGATCACAAAAGGGGAAGGGGTAGTCTTTTCTCAGCAGGCCATAAAATTAAAACATTTTAA
        'DER05M426 M82/NF03 Nyungwe'                                                                                    GGGAACGAGGGTGAGTTTCCACAGACAAATGTGGCTGAAGAAAGCCAGAGCGGACACGGGTACTATTTTCCTGCGTGCGTGAGAGAAACGCTTCATGGTGCCAAGCAGCAGACGTTTGGGGCATCTTTCTGAAGAGCAGAAGCGAGTTCTCGGCAGMGCACGTGTTGCTGTGAATCAAGCTATTGTTAAGGGACTGTGACTGCTCCGCCTTGCCAGTCCGATCCGGGACTGGGCTTCTTCGGGTATGAGCAGATTCTGCCAGGCCTCAGACACCGGCAGTTCTCTGCATATCGCCCCTCCCGGTGTCAGTGCGGTCAGCCTCGCAATGATACACCCTCGGTGAAACCCGAGAGGTCTGAATTCAGGGGGAGGGAGAGGAGAAAGGGAGGTCGTTCATGGATGCAGATCTGAAAAAATCCCCTAACCGCCCCTCTGGGTGCTCTTAGGCCTTCCCCGTTGCTTCTAGCTTTTCTTCCCATTGCATCTCAAGGCTCTTTGGGAAGCATAGTGCGTGTCCACACTCACTGAGAAGTAAAGCCGAGTTATTAACTTCAATCTGTGGCACTTGGTTCCATGGCCGTCAACCCGACGGGGAGTCATCTTACCAACCCCTAAAGCTTGGGCTCCCCGAATGTGCCTGGTTGTCCTCCTTGCCACAGACCACAAAGGACTGCTTAGATCCATGGATTTTCTGAAGCTATTACCCCATCGGATTTCCGTGTGCTTTTAGTGTACAACGCGTCTTGTTAGCTGACTCCTGTCACAGAGAATACTGGAAACGGGGCAGGTATTGCAGAGAATAGTTTGTAACACATGCATGGTAGGAGGAAGTTGAAGAGATCACAAAAGGGGAAGGGGTAGTCTTTTCTCAGCAGGCCGTAAAATTAAAACATTTTAA
        'DED08M432 FK103* Market Kisangani'                                                                             GGGAACGAGGGTGAGTTTCCACAGACAAATGTGGCTGAAGAAAGCCAGAGCGGACACGGGTACTATTTTCCTGCGTGCGTGAGAGAAACGCTTCATGGTGCCAAGCAGCAGACGTTTGGGGCATCTTTCTGAAGAGCAGAAGCGAGTTCTCGGCAGMGCACGTGTTGCTGTGAATCAAGCTATTGTTAAGGGACTGTGACTGCTCCGCCTTGCCAGTCCGATCCGGGACTGGGCTTCTTCGGGTATGAGCAGATTCTGCCAGGCCTCAGACACCGGCAGTTCTCTGCATATCGCCCCTCCCGGTGTCAGTGCGGTCAGCCTCGCAATGATACACCCTCGGTGAAACCCGAGAGGTCTGAATTCAGGGGGAGGGAGAGGAGAAAGGGAGGTCGTTCATGGATGCAGATCTGAAAAAATCCCCTAACCGCCCCTCTGGGTGCTCTTAGGCCTTCCCCGTTGCTTCTAGCTTTTCTTCCCATTGCATCTCAAGGCTCTTTGGGAAGCATAGTGCGTGTCCACACTCACTGAGAAGTAAAGCCGAGTTATTAACTTCAATCTGTGGCACTTGGTTCCATGGCCGTCAACCCGACGGGGAGTCATCTTACCAACCCCTAAAGCTTGGGCTCCCCGAATGTGCCTGGTTGTCCTCCTTGCCACAGACCACAAAGGACTGCTTAGATCCATGGATTTTCTGAAGCTATTACCCCATCGGATTTCCGTGTGCTTTTAGTGTACAACGCGTCTTGTTAGCTGACTCCTGTCACAGAGAATACTGGAAACGGGGCAGGTATTGCAGAGAATAGTTTGTAACACATGCATGGTAGGAGGAAGTTGAAGAGATCACAAAAGGGGAAGGGGTAGTCTTTTCTCAGCAGGCCGTAAAATTAAAACATTTTAA
        'DED16M419 JH25 Kindu'                                                                                          GGGAACGAGGGTGAGTTTCCACAGACAAATGTGGCTGAAGAAAGCCAGAGCGGACACGGGTACTATTTTCCTGCGTGCGTGAGAGAAACGCTTCATGGTGCCAAGCAGCAGACGTTTGGGGCATCTTTCTGAAGAGCAGAAGCGAGTTCTCGGCAGCGCACGTGTTGCTGTGAATCAAGCTATTGTTAAGGGACTGTGACTGCTCCGCCTTGCCAGTCCGATCCGGGACTGGGCTTCTTCGGGTATGAGCAGATTCTGCCAGGCCTCAGACACCGGCAGTTCTCTGCATATCGCCCCTCCCGGTGTCAGTGCGGTCAGCCTCGCAATGATACACCCTCGGTGAAACCCGAGAGGTCTGAATTCAGGGGGAGGGAGAGGAGAAAGGGAGGTCGTTCATGGATGCAGATCTGAAAAAATCCCCTAACCGCCCCTCTGGGTGCTCTTAGGCCTTCCCCGTTGCTTCTAGCTTTTCTTCCCATTGCATCTCAAGGCTCTTTGGGAAGCATAGTGCGTGTCCACACTCACTGAGAAGTAAAGCCGAGTTATTAACTTCAATCTGTGGCACTTGGTTCCATGGCCGTCAACCCGACGGGGAGTCATCTTACCAACCCCTAAAGCTTGGGCTCCCCGAATGTGCCTGGTTGTCCTCCTTGCCACAGACCACAAAGGACTGCTTAGATCCATGGATTTTCTGAAGCTATTACCCCATCGGATTTCCGTGTGCTTTTAGTGTACAACGCGTCTTGTTAGCTGACTCCTGTCACAGAGAATACTGGAAACGGGGCAGGTATTGCAGAGAATAGTTTGTAACACATGCATGGTAGGAGGAAGTTGAAGAGATCACAAAAGGGGAAGGGGTAGTCTTTTCTCAGCAGGCCGTAAAATTAAAACATTTTAA
        'DED08M423 ME402 E Kisangani'                                                                                   GGGAACGAGGGTGAGTTTCCACAGACAAATGTGGCTGAAGAAAGCCAGAGCGGACACGGGTACTATTTTCCTGCGTGCGTGAGAGAAACGCTTCATGGTGCCAAGCAGCAGACGTTTGGGGCATCTTTCTGAAGAGCAGAAGCGAGTTCTCGGCAGMGCACGTGTTGCTGTGAATCAAGCTATTGTTAAGGGACTGTGACTGCTCCGCCTTGCCAGTCCGATCCGGGACTGGGCTTCTTCGGGTATGAGCAGATTCTGCCAGGCCTCAGACACCGGCAGTTCTCTGCATATCGCCCCTCCCGGTGTCAGTGCGGTCAGCCTCGCAATGATACACCCTCGGTGAAACCCGAGAGGTCTGAATTCAGGGGGAGGGAGAGGAGAAAGGGAGGTCGTTCATGGATGCAGATCTGAAAAAATCCCCTAACCGCCCCTCTGGGTGCTCTTAGGCCTTCCCCGTTGCTTCTAGCTTTTCTTCCCATTGCATCTCAAGGCTCTTTGGGAAGCATAGTGCGTGTCCACACTCACTGAGAAGTAACGCCGAGTTATTAACTTCAATCTGTGGCACTTGGTTCCATGGCCGTCAACCCGACGGGGAGTCATCVTACCAACCCCTAAAGCTTGGGCTCCCCGAATGTGCCTGGTTGTCCTCCTTGCCACCGACCACAAAGGACTGCTTAGATCCATGGATTTTCTGAAGCTAVTACCCCATCGGATTTCCGTGTGCTTTTAGTGTACAACGCGTCTTGTTAGCTGACTCCTGTCACAGAGAATACTGGAAACGGGGCAGGVATTGCAGAGAATAGTTTGTAACACAVGCATGGTAGGAGGAAGTTGAAGAGATCACAAAAGGGGAAGGGGTAGTCTTTTCTCAGCAGGCCGTAAAATTAAAACATTTTAA
        FK_104_from_mappings                                                                                            GGGAACGAGGGTGAGTTTCCACAGACAAATGTGGCTGAAGAAAGCCAGAGCGGACACGGGTACTATTTTCCTGCGTGCGTGAGAGAAACGCTTCATGGTGCNAAGCAGCAGACGTTTGGGGCATCTTTCTGAAGAGCAGAAGCGAGTTCTCGGCAGMGCACGTGTTGCTGTGAATCAAGCTATTGTTAAGGGACTGTGACTGCTCCGCCTTGCCAGTCCGATCCGGGACTGGGCTTCTTCGGGTATGAGCAGATTCTGCCAGGCCTCAGACACCGGCAGTTCTCTGCATATCGCCCCTCCCGGTGTCAGTGCGGTCAGCCTCGCAATGATACACCCTCGGTGAAACCCGAGAGGTCTGAATTCAGGGGGAGGGAGAGGAGAAAGGGAGGTCGTTCATGGATGCAGATCTGAAAAAATCCCCTAACCGCCCCTCTGGGTGCTCTTAGGCCTTCCCCGTTGCTTCTAGCTTTTCTTCCCATTGCATCTCAAGGCTCTTTGGGAAGCATAGTGCGTGTCCACACTCACTGAGAAGTAAAGCCGAGTTATTANCTTCAATCTGTGGCACTTGGTTCCATGGCCGTCAANCNGACGGGGAGTCATCTTACCAACCCCTAAAGCTTGGGCTCCCCGAATGTGCCTGGTTGTCCTCCTTGCCACAGACCACAAAGGACTGCTTAGATCCATGGATTTTCTGAAGCTATTACCCCATCGGATTTCCGTGTGCTTTTAGTGTACAACGCGTCTTGTTAGCTGACTCCTGTCACAGAGAATACTGGAAACGGGGCAGGTATTGCAGAGAATAGTTTGTAACACATGCATGGTAGGAGGAAGTTGAAGAGATCACAAAAGGGGAAGGGGTAGTCTTTTCTCAGCAGGCCGTAAAATTAAAACATTTTAA
        JH010_C_wolfi_elegans                                                                                           GGGAACNNGGGTGAGTNTCNNNNNNNNNNNNNNNNNNNNNNAAGCCAGAGCAGACACGGGTACTATTTTCCTGCGTGCGTGAGAGAAACGCTTCATGGTGCCAAGCANCAGACGTTTGGGGCATCTTTCTGAAGAGCAGAAGCGAGTTCTCGGCAGAACACGTGTTGCTGTGAATCAAGCTATTGTTAAGGGACTGTGACTCCTCCGCCTTGCCAGTCCGATCCGGGACTGGGCTTCTTCGGGTATGAGCAGATTCTGCCAGGCCTCAGACACCGGCAGTTCTCTGCATATCGCCCCTCCCGGTGTCAGTGCGGTCAGCCTGGCAATGATACCCCCTCGGTGAAACCCGAGAGGTCTGAATTCAGGGGGAGGGAGAGGAGAAAGGGAGGTCGTTCATGGATGCAGGTCTGAAAAAATCCCCTAACCGCCCCTCTGGGTGCTCTTAGGCCTTCCCCGTTGCTTCTAGCTTTTCTTCCCATTGCATCTCAAGGCTCTTTNNNNNNNNNNNNNNNNNNNNNNNNNNNNNNNNNNNNNNNNNNNNNNNNNNNNNNNNNNNNNNNNNNNNNNNNNNNNNNNNNNNNNNNNNNNNNNNNNNNNNNNNNNNNNNNNNNNNNNNNNNTGGGCTCCCNGAATGTGCCTGGTTGTCCTCCTTGCCACAGACCACAAAGGACTGCTTAGATCCATGGATTTTCTGAAGCTATTACCCCATCGGATTTCCGTGTGCTNTTAGTGTACAACGCGTCTTGTTAGCTGACTCCTGTCACAGAGAATACTGGAAATGGGGCNGGTATTGCAGAGAATAGTTTGTAACACATGCANGGNAGGAGGANNNNNANNNNNNNNNNNNNNNNNNNNNNNNNNNNNNNNNNNNNNNNNNNNNNNNNNNNNNNNNNNNNNN
    ;
end;

BEGIN TRAITS;
  Dimensions NTRAITS=14;
  Format labels=yes missing=? separator=Comma;
  TraitLabels Miopithecus cephus ascanius petaurista erythrogaster mona pogonias wolfi hamlyni mitis nictitans albogularis denti neglectus;
  Matrix
M_talapoin_1511 1,0,0,0,0,0,0,0,0,0,0,0,0,0
C_cephus_The_Zoo_1  0,1,0,0,0,0,0,0,0,0,0,0,0,0
C_ascanius_41137B   0,0,1,0,0,0,0,0,0,0,0,0,0,0
C_petaurista_1534   0,0,0,1,0,0,0,0,0,0,0,0,0,0
C_erythrogaster_Mulhouse3   0,0,0,0,1,0,0,0,0,0,0,0,0,0
C_mona_SA_BF_3  0,0,0,0,0,1,0,0,0,0,0,0,0,0
C_pogonias_108_G    0,0,0,0,0,0,1,0,0,0,0,0,0,0
C_wolfi_Nguma   0,0,0,0,0,0,0,1,0,0,0,0,0,0
C_hamlni_OR_1646    0,0,0,0,0,0,0,0,1,0,0,0,0,0
C_hamlyni_ME404 0,0,0,0,0,0,0,0,1,0,0,0,0,0
C_hamlyni_GP612 0,0,0,0,0,0,0,0,1,0,0,0,0,0
C_mitis_C_Lehn  0,0,0,0,0,0,0,0,0,1,0,0,0,0
C_nictitans_Newton  0,0,0,0,0,0,0,0,0,0,1,0,0,0
C_albogularis_89M009    0,0,0,0,0,0,0,0,0,0,0,1,0,0
'DED08M432 FK103* Market Kisangani' 0,0,0,0,0,0,0,0,0,0,0,0,1,0
'DED16M419 JH25 Kindu'  0,0,0,0,0,0,0,0,0,0,0,0,1,0
'DED08M423 ME402 E Kisangani'   0,0,0,0,0,0,0,0,0,0,0,0,1,0
'DER05M426 M82/NF03 Nyungwe'    0,0,0,0,0,0,0,0,0,0,0,0,1,0
'AY048057.1 Cercopithecus mitis isolate 5311.77140'    0,0,0,0,0,0,0,0,0,1,0,0,0,0
'AY048058.1 Cercopithecus neglectus isolate M43'   0,0,0,0,0,0,0,0,0,0,0,0,0,1
'AY450877.1 Cercopithecus neglectus isolate Sukari'   0,0,0,0,0,0,0,0,0,0,0,0,0,1
'AY048059.1 Cercopithecus pogonias isolate GAB.17' 0,0,0,0,0,0,1,0,0,0,0,0,0,0
JH010_C_wolfi_elegans   0,0,0,0,0,0,0,1,0,0,0,0,0,0
FK_104_from_mappings  0,0,0,0,0,0,0,0,0,0,0,0,1,0

;
END;
