# Supplementary material for: Y chromosome introgression between deeply divergent primate species
Source: Nat Commun. 2024 Nov 29;15:10398. doi: 10.1038/s41467-024-54719-8 (PMC11607401; doi:10.1038/s41467-024-54719-8)
Supplement: Supplementary file 6 — Source Data [file 41467_2024_54719_MOESM6_ESM.gz › source_data/figure_s5_tspy_data/tspy_fragment_2.fa]

>FK104_C_denti, Y2
GGGAAGCATAGTGCGTGTCCACACTCACTGAGAAGTAAAGCCGAGTTATTANCTTCAATCTGTGGCACTTGGTTCCATGGCCGTCAANCNGACGGGGAGTCATCTTACCAACCCCTAAAGCTTGGGCTCCCCGAATGTGCCTGGTTGTCCTCCTTGCCACAGACCACAAAGGACTGCTTAGATCCATGGATTTTCTGAAGCTATTACCCCATCGGATTTCCGTGTGCTTTTAGTGTACAACGCGTCTTGTTAGCTGACTCCTGTCACAGAGAATACTGGAAACGGGGCAGGTATTGCAGAGAATAGTTTGTAACACATGCATGGTAGGAGGAAGTTGAAGAGATCACAAAAGGGGAAGGGGTAGTCTTTTCTCAGCAGGCCGTAAAATTAAAACATTTTAA
>JH010_C_wolfi_elegans, Y2
NNNNNNNNNNNNNNNNNNNNNNNNNNNNNNNNNNNNNNNNNNNNNNNNNNNNNNNNNNNNNNNNNNNNNNNNNNNNNNNNNNNNNNNNNNNNNNNNNNNNNNNNNNNNNNNNNNNNNNNNNNTGGGCTCCCNGAATGTGCCTGGTTGTCCTCCTTGCCACAGACCACAAAGGACTGCTTAGATCCATGGATTTTCTGAAGCTATTACCCCATCGGATTTCCGTGTGCTNTTAGTGTACAACGCGTCTTGTTAGCTGACTCCTGTCACAGAGAATACTGGAAATGGGGCNGGTATTGCAGAGAATAGTTTGTAACACATGCANGGNAGGAGGANNNNNANNNNNNNNNNNNNNNNNNNNNNNNNNNNNNNNNNNNNNNNNNNNNNNNNNNNNNNNNNNNNNN
>FK103_DED08M432 [organism=Cercopithecus denti] TSPY intronic sequence 2 sample info: DED08M432 FK103* Market Kisangani
GGGAAGCATAGTGCGTGTCCACACTCACTGAGAAGTAAAGCCGAGTTATTAACTTCAATCTGTGGCACTTGGTTCCATGGCCGTCAACCCGACGGGGAGTCATCTTACCAACCCCTAAAGCTTGGGCTCCCCGAATGTGCCTGGTTGTCCTCCTTGCCACAGACCACAAAGGACTGCTTAGATCCATGGATTTTCTGAAGCTATTACCCCATCGGATTTCCGTGTGCTTTTAGTGTACAACGCGTCTTGTTAGCTGACTCCTGTCACAGAGAATACTGGAAACGGGGCAGGTATTGCAGAGAATAGTTTGTAACACATGCATGGTAGGAGGAAGTTGAAGAGATCACAAAAGGGGAAGGGGTAGTCTTTTCTCAGCAGGCCGTAAAATTAAAACATTTTAA
>M82_DER05M426_NF03 [organism=Cercopithecus denti] TSPY intronic sequence 2 sample info: DER05M426 M82/NF03 Nyungwe
GGGAAGCATAGTGCGTGTCCACACTCACTGAGAAGTAAAGCCGAGTTATTAACTTCAATCTGTGGCACTTGGTTCCATGGCCGTCAACCCGACGGGGAGTCATCTTACCAACCCCTAAAGCTTGGGCTCCCCGAATGTGCCTGGTTGTCCTCCTTGCCACAGACCACAAAGGACTGCTTAGATCCATGGATTTTCTGAAGCTATTACCCCATCGGATTTCCGTGTGCTTTTAGTGTACAACGCGTCTTGTTAGCTGACTCCTGTCACAGAGAATACTGGAAACGGGGCAGGTATTGCAGAGAATAGTTTGTAACACATGCATGGTAGGAGGAAGTTGAAGAGATCACAAAAGGGGAAGGGGTAGTCTTTTCTCAGCAGGCCGTAAAATTAAAACATTTTAA
>ME402_DED08M423 [organism=Cercopithecus denti] TSPY intronic sequence 2 sample info: DED08M423 ME402 E Kisangani
GGGAAGCATAGTGCGTGTCCACACTCACTGAGAAGTAACGCCGAGTTATTAACTTCAATCTGTGGCACTTGGTTCCATGGCCGTCAACCCGACGGGGAGTCATCVTACCAACCCCTAAAGCTTGGGCTCCCCGAATGTGCCTGGTTGTCCTCCTTGCCACCGACCACAAAGGACTGCTTAGATCCATGGATTTTCTGAAGCTAVTACCCCATCGGATTTCCGTGTGCTTTTAGTGTACAACGCGTCTTGTTAGCTGACTCCTGTCACAGAGAATACTGGAAACGGGGCAGGVATTGCAGAGAATAGTTTGTAACACAVGCATGGTAGGAGGAAGTTGAAGAGATCACAAAAGGGGAAGGGGTAGTCTTTTCTCAGCAGGCCGTAAAATTAAAACATTTTAA
>JH25_DED16M419 [organism=Cercopithecus denti] TSPY intronic sequence 2 sample info: DED16M419 JH25 Kindu
GGGAAGCATAGTGCGTGTCCACACTCACTGAGAAGTAAAGCCGAGTTATTAACTTCAATCTGTGGCACTTGGTTCCATGGCCGTCAACCCGACGGGGAGTCATCTTACCAACCCCTAAAGCTTGGGCTCCCCGAATGTGCCTGGTTGTCCTCCTTGCCACAGACCACAAAGGACTGCTTAGATCCATGGATTTTCTGAAGCTATTACCCCATCGGATTTCCGTGTGCTTTTAGTGTACAACGCGTCTTGTTAGCTGACTCCTGTCACAGAGAATACTGGAAACGGGGCAGGTATTGCAGAGAATAGTTTGTAACACATGCATGGTAGGAGGAAGTTGAAGAGATCACAAAAGGGGAAGGGGTAGTCTTTTCTCAGCAGGCCGTAAAATTAAAACATTTTAA
