# Supplementary material for: Y chromosome introgression between deeply divergent primate species
Source: Nat Commun. 2024 Nov 29;15:10398. doi: 10.1038/s41467-024-54719-8 (PMC11607401; doi:10.1038/s41467-024-54719-8)
Supplement: Supplementary file 6 — Source Data [file 41467_2024_54719_MOESM6_ESM.gz › source_data/figure_s5_tspy_data/tspy_public_data.fa]

>AY450876.1 Cercopithecus mitis isolate Lehn.611766 testis-specific protein (TSPY) gene, partial sequence
AAGATGGAGCGGAGGCGCAAGCCCCACCTGGACCGCAGAGGCGCCATCATCCAGAGCATGCCTGGCTTCT
GGGCCAATGTTGTATCCTTTGCAGTGTTTCTTCTGCTTTTCCAGTTGAGAGGTGCTCTTGGGAAGTGTAA
GGAACTTACGGGCGGCTCGGCGTCGATGTGACCATTTGGGGAACGAGGGTGAGTTTCCACAGACAAATGT
GGCTGAAGAAAGCCAGAGCAGACACGGGTACTATTCTCCTGCGTGCGTGAGAGAAACGCTTCATGGTGCC
AAGCAGCAGACGTTTGGGGCATCTTTCTGAAGAGCAGAAGCGAGTTCTCGGCAGMGCACGTGTTGCTGTG
AATCAAGCTATTGTTAAGGGACTGTGACTGCTCCGCCTTGCCAGTCCGATCCGGGACTGGGCTTCTTCGG
GTATGAGCAGATTCTGCCAGGCCTCAGACACCGGCAGTTCTCTGCATATCGCCCCTCCCGGTGTCAGTGC
GGTCAGCCTCGCAATGATACACCCTCGGTGAAACCCGAGAGGTCTGAATTCAGGGGGAGGGAGAGGAGAA
AGGGAGGTCGTTCATGGATGCAGATCTGAAAAAATCCCCTAACCGCCCCTCTGGGTGCTCTTAGGCCTTC
CCCGTTGCTTGTAGCTTTTCTTCCCATTGCATCTCAAGGCTCTTTGACCTCAGTCAGATTGCAAACCACC
CTCAGATGTCAGCCCTGATCACTGACCAAGATGAAGACATGCTGAGCTACCTGATCAACTTGGAGGTGAG
GCCGGGAAGACTAAGGCTGGAGGGTTGAGTGGGGGAGGCTAAGGGAGATAATTTATTCCTGCAAGCAACA
GTGGGCACCTCACCCAAAAAGGTGTTTAAGCTTTCTCCACCTTGTCCTGACAGGTGAAAGAAGCGAAGCA
TCCCGTTCATCTCTGCCAGATCATGTTGTTCTTTCGGAGTAACCCCTACTTCCAGAATAAAGTGATTACC
AAGGAATATCTCGTGAACGTCACAGGTGACAGGTGGCTCCCAGGATGGGTAGTGGAAGGAGGAAGGTGGG
TGGATCAGTGCCAACGTGTTCCAGCCCCCTTGCCAAAACATCCTCTGTCTGTAGAATACAGGGCTTCTCA
TTCCACTCCAATTCAGTGGTGTCAGGATTATGAAGTTGAGGCCTATCGCCGCAGACACAACAACAGCGGT
CTTAACTTCTTCAACTGGTTTTCTGACCACAACTTCGCAGGATCCAATAGGATTGCTGAGGTGGGTCCTT
GCTGGGAAACGTGAGGAATGACCCCGGTGTGTTCCCAGCTGCTTGGGTCACCAGTCTGAGCTCTCATGAG
GCCTTTTCCGATTGATTCCCCTGACAGATCCTATGTAAGGACCTGTGGCGCAATCCCCTGCAATACTACA
GGAGGATGAAGCCACCTGARGASKAAACAGAGATTTCAGGTGAGCCGKACAGTTGGAACCGGAGCTGTCT
GATAACCCAGGATAAGGGTGTTGACACACCTCTCTATTCAGGGAGCCTGGAGGCTCATTTCAGAAATGTA
GAACCTGGGGGTCCGTCTTATCCATGTCGAAATTCCTTGAGAGGAAGACACAGCATGACAGAAGCCAGGA
CATTCATGGCATTGGGCTGAAAAAGGCACATGAGACACTGCACTGCAAAGCAGGTTATAACTGTGGAGTC
TTAAGCCCAGGGAAGCATAGTGCGTGTCCACACTCACTGAGAAGTAAAGCCGAGTTATTAACTTCAATCT
GTGGCACTTGGTTCCATGGCCGTCAACCCGACGGGGAGTCATCTTACCAACCCCTAAAGCTTGGGCTCCC
CGAATGTGCCTGGTTGTCCTCCTTGCCACAGACCACAAAGGACTGCTTAGATCCATGGATTTTCTGAAGC
TATTACCCCATCGGATTTCCGTGTGCTTTTAGTGTACAACGCGTCTTGTTAGCTGACTCCTGTCACAGAG
AATACTGGAAATGGGGCAGGTATTGCAGAGAATAGTTTGTAACACATGCGTGGTAGGAGGAAGTTGAAGA
GATCACAAAAGGGGAAGGGGTAGTCTTTTCTCAGCAGGCCGTAAAATTAAAACATTTTAAATGGTGGCTC
AGAGGAGATGCATTTTGACATGTGTTTGTGTTTCTCTAGGGAACGCGCAGATGTTGGGTTGAATATGATG
GAGCATCGGACACGGGTGCTGTGTTCACCTAACACGGCAGAACTCCTGAAAACTTACTACAGTATGCA
>AY048057.1 Cercopithecus mitis isolate 5311.77140 testis-specific protein (TSPY) gene, partial cds
AAGATGGAGCGGAGGCGCAAGCCCCACCTGGACCGCAGAGGCGCCATCATCCAGAGCATGCCTGGCTTCT
GGGCCAATGTTGTATCCTTTGCAGTGTTTCTTCTGCTTTTCCAGTTGAGAGGTGCTCTTGGGAAGTGTAA
GGAACTTACGGGCGGCTCGGCGTCGATGTGACCATTTGGGGAACGAGGGTGAGTTTCCACAGACAAATGT
GGCTGAAGGAAGCCAGAGCAGACACGGGTACTATTTTCCTGCGTGCGTGAGAGAAACGCTTCATGGTGCC
AAGCAGCAGACGTTTGGGGCATCTTTCTGAAGAGCAGAAGCGAGTTCTCGGCAGAGCACGTGTTGCTGTG
AATCAAGCTATTGTTAAGGGACTGTGACTGCTCCGCCTTGCCAGTCCGATCCGGGACTGGGCTTCTTCGG
GTATGAGCAGATTCTGCCAGGCCTCAGACACCGGCAGTTCTCTGCATATCGCCCCTCCCGGTGTCAGTGC
GGTCAGCCTCGCAATGATACACCCTCGGTGAAACCCGAGAGGTCTGAATTCAGGGGGAGGGAGAGGAGAA
AGGGAGGTCGTTCATGGATGCAGATCTGAAAAAATCCCCTAACCGCCCCTCTGGGTGCTCTTAGGCCTTC
CCCGTTGCTTCTAGCTTTTCTTCCCATTGCATCTCAAGGCTCTTTGACCTCAGTCAGATTGCAAACCACC
CTCAGATGTCAGCCCTGATCACTGACCAAGATGAAGACATGCTGAGCTACCTGATCAACTTGGAGGTGAG
GCCGGGAAGACTAAGGCTGGAGGGTTGAGTGGGGGAGGCTAAGGGAGATAATTTATTCCTGCAAGCAACA
GTGGGCACCTCACCCAAAAAGGTGTTTAAGCTTTCTCCACCTTGTCCTGACAGGTGAAAGAAGCGAAGCA
TCCCGTTCATCTCTGCCAGATCATGTTGTTCTTTCGGAGTAACCCCTACTTCCAGAATAAAGTGATTACC
AAGGAATATCTCGTGAACGTCACAGGTGACAGGTGGCTCCCAGGATGGGTAGTGGAAGGAGGAAGGTGGG
TGGATCAGTGCCAACGTGTTCCAGCCCCCTTGCCAAAACATCCTCTGTCTGTAGAATACAGGGCTTCTCA
TTCCACTCCAATTCAGTGGTGTCAGGATTATGAAGTTGAGGCCTATCGCCGCAGACACAACAACAGCGGT
CTTAACTTCTTCAACTGGTTTTCTGACCACAACTTCGCAGGATCCAATAGGATTGCTGAGGTGGGTCCTT
GCTGGGAAACGTGAGGAATGACCCCGGTGTGTTCCCAGCTGCTTGGGTCACCAGTCTGAGCTCTCATGAG
GCCTTTTCCGATTGATTCCCCTGACAGATCCTATGTAAGGACCTGTGGCGCAATCCCCTGCAATACTACA
GGAGGATGAAGCCACCTGAAGAGGAAACAGAGATTTCAGGTGAGCCGTACAGTTGGAACCGGAGCTGTCT
GATAACCCAGGATAAGGGTGTTGACACACCTCTCTATTCAGGGAGCCTGGAGGCTCATTTCAGAAATGTA
GAACCTGGGGGTCCGTCTTATCCATGTCGAAATTCCTTGAGAGGAAGACACAGCATGACAGAAGCCAGGA
CATTCATGGCATTGGGCTGAAAAAGGCACATGAGACACTGCACTGCAAAGCAGGTTATAACTGTGGAGTC
TTAAGCCCAGGGAAGCATAGTGCGTGTCCACACTCACTGAGAAGTAAAGCCGAGTTATTAACTTCAATCT
GTGGCACTTGGTTCCATGGCCGTCAACCCGACGGGGAGTCATCTTACCAACCCCTAAAGCTTGGGCTCCC
CGAATGTGCCTGGTTGTCCTCCTTGCCACAGACCACAAAGGACTGCTTAGATCCATGGATTTTCTGAAGC
TATTACCCCATCGGATTTCCGTGTGCTTTTAGTGTACAACGCGTCTTGTTAGCTGACTCCTGTCACAGAG
AATACTGGAAATGGGGCAGGTATTGCAGAGAATAGTTTGTAACACATGCGTGGTAGGAGGAAGTTGAAGA
GATCACAAAAGGGGAAGGGGTAGTCTTTTCTCAGCAGGCCGTAAAATTAAAACATTTTAAATGGTGGCTC
AGAGGAGATGCATTTTGACATGTGTTTGTGTTTCTCTAGGGAACGCGCAGATGTTGGGTTGAATATGATG
GAGCATCGGACACGGGTGCTGTGTTCACCTAACACGGCAGAACTCCTGAAAACTTACTACAGTATGCA
>EF517805.1 Cercopithecus pogonias isolate 108.G testis-specific protein Y-chromosome (TSPY) gene, partial cds
AAGATGGAGCGGAGGCGCAAGCCCCACCTGGACCGCAGAGGCGCCATCATCCAGAGCATGCCTGGCTTCT
GGGCCAATGTTGTATCCTTTGCAGTGTTTCTTCTGCTTTTCCAGTTGAGAGGTGCTCTTGGGAAGTGTAA
GGAACTTACGGGCGGCTCGGCGTCGATGTGACCATTTGGGGAAGGAGGGTGAGTTTCCACAGACAAATGT
GGCTGAAGAAAGCCAGAGCAGACACGGGTACTATTTTCCTGCGTGCGTGAGAGAAACGCTTCATGGTGCC
AAGCAGCAGACGTTTGGGGCATCTTTCTGAAGAGCAGAAGCGAGTTCTCGGCAGAACACGTGTTGCTGTG
AATCAAGCTGTTGTTAAGGGACTGTGACTCCTCCGCCTTGCCAGTCCGATCCGGGACTGGGCTTCTTCGG
GTATGAGCAGATTCTGCCAGGCCTCAGACACCGGCAGTTCTCTGCATATCGCCCCTCCCGGTGTCAGTGC
GGTCAGCCTGGCAATGATACCGCCTCGGTGAAACCCGAGAGGTCTGAATTCAGGGGGAGGGAGAGGAGAA
AGGGAGGTCGTTCATGGATGCAGGTCTGAAAAAATCCCCTAACCGCCCCTCTGGGTGCTCTTAGGCCTTC
CCCGTTGCTTCTAGCTTTTCTTCCCATTGCATCTCAAGGCTCTTTGACCTCAGTCAGATTGCAAACCACC
CTCAGATGTCAGCCCTGATCACTGACCAAGATGAAGACATGCTGAGCTACCTGATCAACTTGGAGGTGAG
GCCGGGAAGACTAAGGCTGGAGGGTTGAGTGGGGGAGGCTAAGGGAGATAATTTATTCCTGCAAGCAACA
GTGGGCACCTCACCCAAAAAGGTGTTTAAGCTTTCTCCACCTTGTCCTGACAGGTGAAAGAAGCGAAGCA
TCCCGTTCATCTCTGCCAGATCATGTTGTTCTTTCGGAGTAACCCCTACTTCCAGAATAAAGTGATTACC
AAGGAATATCTCGTGAACGTCACAGGTGACAGGTGGCTCCCAGGATGGGCAGTGGAAGGAGGAAGGTGGG
TGGATCAGTGCCAACGTGTTCCAGCCCCCTTGCCAAAACATCCTCTGTCTGTAGAATACAGGGCTTCTCA
TTCCACTCCAATTCAGTGGTGTCAGGATTATGAAGTTGAGGCCTATCGCCGCAGACACAACAGCAGCGGT
CTTAACTTCTTCAACTGGTTTTCTGACCACAACTTCGCAGGATCCAATAGGATTGCTGAGGTGGGTCCTT
GCTGGGAAACGTGAGGAATGACCCCGGTGTGTTCCCAGCTGCTTGGGTCACCAGTCTGAGCTCTCATGAG
GCCTTTTCCGATTGATTCCCCTGACAGATCCTATGTAAGGACCTGTGGCGCAATCCCCTGCAATACTACA
GGAGGATGAAGCCACCTGAAGAGGAAACAGAGATTTCAGGTGAGCCGTACAGTTGGAACCGGAGCTTTCC
GATACCCAGGATAAGGGTGTTGACACACCTCTCTATTCTGGGAGCCTGGAGGCTCATTTCAGAAATGTAG
AACCTGGGGGTCCGTCTTATCCATGTCGAAATTCCTTGAGAGGAAGATACAGCATGACACAAGCCAGGAC
ATTCATGGCATTGGGCTGAAAAAGGCACATGAGACACTGCACTGCAAAGCAGGTTATAACTGTGGAGTCT
TAAGCCCAGGGAAGCATAGTGCGTGTCCACACTCACTGAGAAGTAAAGCCGAGTTATTAACTTCAATCTG
TGGCACTTGGTTCCATGGCCGTCAACCCGACGGGGAGTCATCTTACCAACCCCTAAAGCTTGGGCTCCCC
GAATGTGCCTGGTTGTCCTCCTTGCCACAGACCACAAAGGACTGCTTAGATCCATGGATTTTCTGAAGCT
ATTACCCCATCGGATTTCCGTGTGCTTTTAGTGTACAACGCGTCTTGTTAGCTGACTCCTGTCACAGAGA
ATACTGGAAATGGGGCAGGTATTGCAGAGAATAGTTTGTAACACATGCATGGTAGGAGGAAGTTGAAGAG
ATCACAAAAGGGGAAGGGGTAGTCTTTTCTCAGCAGGCCGTAAAATTAAAACATTTTAAATGGTGGCTCA
GAGGAGATGCATTTTGACATGTGTTTGTGTTTCTCTAGGGAACGCGCAGATGTTGGGTTGAATATGATGG
AGCATCGGACACGGGTGCTGTGTTCACCTAACACGGCAGAACTCCTGAAAACTTACTACAGTATGCA
>AY048059.1 Cercopithecus pogonias isolate GAB.17 testis-specific protein (TSPY) gene, partial cds
AAGATGGAGCGGAGGCGCAAGCCCCACCTGGACCGCAGAGGCGCCATCATCCAGAGCATGCCTGGCTTCT
GGGCCAATGTTGTATCCTTTGCAGTGTTTCTTCTGCTTTTCCAGTTGAGAGGTGCTCTTGGGAAGTGTAA
GGAACTTACGGGCGGCTCGGCGTCGATGTGACCATTTGGGGAAGGAGGGTGAGTTTCCACAGACAAATGT
GGCTGAAGAAAGCCAGAGCAGACACGGGTACTATTTTCCTGCGTGCGTGAGAGAAACGCTTCATGGTGCC
AAGCAGCAGACGTTTGGGGCATCTTTCTGAAGAGCAGAAGCGAGTTCTCGGCAGAACACGTGTTGCTGTG
AATCAAGCTGTTGTTAAGGGACTGTGACTCCTCCGCCTTGCCAGTCCGATCCGGGACTGGGCTTCTTCGG
GTATGAGCAGATTCTGCCAGGCCTCAGACACCGGCAGTTCTCTGCATATCGCCCCTCCCGGTGTCAGTGC
GGTCAGCCTGGCAATGATACCGCCTCGGTGAAACCCGAGAGGTCTGAATTCAGGGGGAGGGAGAGGAGAA
AGGGAGGTCGTTCATGGATGCAGGTCTGAAAAAATCCCCTAACCGCCCCTCTGGGTGCTCTTAGGCCTTC
CCCGTTGCTTCTAGCTTTTCTTCCCATTGCATCTCAAGGCTCTTTGACCTCAGTCAGATTGCAAACCACC
CTCAGATGTCAGCCCTGATCACTGACCAAGATGAAGACATGCTGAGCTACCTGATCAACTTGGAGGTGAG
GCCGGGAAGACTAAGGCTGGAGGGTTGAGTGGGGGAGGCTAAGGGAGATAATTTATTCCTGCAAGCAACA
GTGGGCACCTCACCCAAAAAGGTGTTTAAGCTTTCTCCACCTTGTCCTGACAGGTGAAAGAAGCGAAGCA
TCCCGTTCATCTCTGCCAGATCATGTTGTTCTTTCGGAGTAACCCCTACTTCCAGAATAAAGTGATTACC
AAGGAATATCTCGTGAACGTCACAGGTGACAGGTGGCTCCCAGGATGGGCAGTGGAAGGAGGAAGGTGGG
TGGATCAGTGCCAACGTGTTCCAGCCCCCTTGCCAAAACATCCTCTGTCTGTAGAATACAGGGCTTCTCA
TTCCACTCCAATTCAGTGGTGTCAGGATTATGAAGTTGAGGCCTATCGCCGCAGACACAACAGCAGCGGT
CTTAACTTCTTCAACTGGTTTTCTGACCACAACTTCGCAGGATCCAATAGGATTGCTGAGGTGGGTCCTT
GCTGGGAAACGTGAGGAATGACCCCGGTGTGTTCCCAGCTGCTTGGGTCACCAGTCTGAGCTCTCATGAG
GCCTTTTCCGATTGATTCCCCTGACAGATCCTATGTAAGGACCTGTGGCGCAATCCCCTGCAATACTACA
GGAGGATGAAGCCACCTGAAGAGGAAACAGAGATTTCAGGTGAGCCGTACAGTTGGAACCGGAGCTTTCC
GATACCCAGGATAAGGGTGTTGACACACCTCTCTATTCTGGGAGCCTGGAGGCTCATTTCAGAAATGTAG
AACCTGGGGGTCCGTCTTATCCATGTCGAAATTCCTTGAGAGGAAGATACAGCATGACAGAAGCCAGGAC
ATTCATGGCATTGGGCTGAAAAAGGCACATGAGACACTGCACTGCAAAGCAGGTTATAACTGTGGAGTCT
TAAGCCCAGGGAAGCATAGTGCGTGTCCACACTCACTGAGAAGTAAAGCCGAGTTATTAACTTCAATCTG
TGGCACTTGGTTCCATGGCCGTCAACCCGACGGGGAGTCATCTTACCAACCCCTAAAGCTTGGGCTCCCC
GAATGTGCCTGGTTGTCCTCCTTGCCACAGACCACAAAGGACTGCTTAGATCCATGGATTTTCTGAAGCT
ATTACCCCATCGGATTTCCGTGTGCTTTTAGTGTACAACGCGTCTTGTTAGCTGACTCCTGTCACAGAGA
ATACTGGAAATGGGGCAGGTATTGCAGAGAATAGTTTGTAACACATGCATGGTAGGAGGAAGTTGAAGAG
ATCACAAAAGGGGAAGGGGTAGTCTTTTCTCAGCAGGCCGTAAAATTAAAACATTTTAAATGGTGGCTCA
GAGGAGATGCATTTTGACATGTGTTTGTGTTTCTCTAGGGAACGCGCAGATGTTGGGTTGAATATGATGG
AGCATCGGACACGGGTGCTGTGTTCACCTAACACGGCAGAACTCCTGAAAACTTACTACAGTATGCA
>AY048058.1 Cercopithecus neglectus isolate M43 testis-specific protein (TSPY) gene, partial cds
CACCTGGACCGCAGAGGCGCCATCATCCAGAGCATGCCCGGCTTCTGGGCCAATGTTGTATCCTTTGCAG
TGTTTCTTCTGCTTTTCCAGTAGAGAGGTGCTCTTGGGAAGTGTAAGGAACTTACGGGCGGCTCGGCGTC
GATGTGACCATTTGGGGAACGAGGGTGAGTTTCCACAGACAAATGTGGCTGAAGAAAGCCAGAGCAGACA
CGGGTACTATTTTCCTGCGTGCGTGAGAGAAACGCTTCATGGTGCCAAGCAGCAGACGTTTGGGGCATCT
TTCTGAAGAGCAGAAGCGAGTTCTCGGCAGAACACGTGTTGCTGTGAATCAAGCTATTGTTAAGGGACTG
TGACTGCTCCGCCTTGCCAGTCCGATCCGGGACTGGGCTTCTTCGGGTATGAGCAGATTCTGCCAGGCCT
CAGACACCCGCAGTTCTCTGCATATCGCCCCTCCCGGTGTCAGTGCGGTCAGCCTCGCAATGATACACCC
TCGGTGAAACCCGAGAGGTCTGAATTCAGGGGGAGGGAGAGGAGAAAGGGAGGTCGTTCATGGATGCAGA
TCTGAAAAAATCCCCTAACCGCCCCTCTGGGTGCTCTTAGGCCTTCCCCGTTGCTTCTAGCTTTTCTTCC
CATTGCATCTCAAGGCTCTTTGACCTCAGTCAGATTGCAAACCACCCTCAGATGTCAGCCCTGATCACTG
ACCAAGATGAAGACATGCTGAGCTACCTGATCAACTTGGAGGTGAGGCCGGGAAGACTAAGGCTGGAGGG
TTGAGTGGGGGAGGCTAAGGGAGATAATTTATTCCTGCAAGCAACAGTGGGCACCTCACCCAAAAAGGTG
TTTAAGCTTTCTCCACCTTGTCCTGACAGGTGAAAGAAGCGAAGCATCCCGTTCATCTCTGCCAGATCAT
GTTGTTCTTTCGGAGTAACCCCTACTTCCAGAATAAAGTGATTACCAAGGAATATCTCGTGAACGTCACA
GGTGACGGGTGGCTCCCAGGATGGGTAGTGGAAGGAGGAAGGTGGGTGGATCAGTGCCAACGTGTTCCAG
CCCCCTTGCCAAAACATCCTCTGTCTGTAGAATACAGGGCTTCTCATTCCACTCCAATTCAGTGGTGTCA
GGATTATGAAGTTGAGGCCTATCGCCGCAGACACAACAACAGCGGTCTTAACTTCTTCAACTGGTTTTCT
GACCACAACTTCGCGGGATCCAATAGGATTGCTGAGGTGGGTCCTTGCTGGGAAACGTGAGGAATGACCC
CGGTGTGTTCCCAGCTGCTTGGGTCACCAGTCTGAGCTCTCATGAGGCCTTTTCCGATTGATTCCCCTGA
CAGATCCTATGTAAGGACCTGTGGCGCAATCCCCTGCAATACTACAGGAGGATGAAGCCACCTGAAGAGG
AAACAGAGATTTCAGGTGAGCCGTACAGTTGGAACCGGAGCTGTCTGATACCCAGGATAAGGGTGTTGAC
ACACCTCTCTATTCAGGGAGCCTGGAGGCTCATTTCAGAAATGTAGAACCTGGGGGTCCGTCTTATCCGT
GTCGAAATTCCTTGAGAGGAAGACACGGCATGACAGAAGCCAGGACATTCATGGCATTGGGCTGAAAAAG
GCACATGAGACACTGCACTGCAAAGCAGGTTTTAACTGTGGAGTCTTAAGCCCAGGGAAGCATAGTGCGT
GTCCACACTCACTGAGAAGTACAGCCGAGTTATTAACTTCAGTCTGTGGCACTTGGTTCCATGGCCGTCA
ACCCGACGGGGAGTCATCTTACCAACCCCTAAAGCTTGGGCTCCCCGAATGTGCCTGGTTGTCCTCCTTG
CCACAGACCACAAAGGACTGCTTAGATCCATGGATTTTCTGAAGCTATTACCCCATCGGATTTCCGTGTG
CTTTTAGTGTACAACGCGTCTTGTTAGCTGACTCCTGTCACAGAGAATACTGGAAATGGGGCAGGTATTG
CAGAGAATAGTTTGTAACACATGCATGGTAGGAGGAAGTTGCAGAGCTCGCAAAAGGGGAAGGGGTAGTC
TTTTCTCAGCAGGCCGTAAAATTAAAACATTTTAAACGGTGGCTCAGAGGAGATGCATTTTGACATGTGT
TTGTGTTTCTCTAGGGAACGCGCAGATGTTGGGTTGAATATGATGGAGCATCGGACACGGGTGCTGTGTT
CACCTAACACGGCAGAACTCCTGAAAACTTACTACAGTATGCA
>AY450877.1 Cercopithecus neglectus isolate Sukari testis-specific protein (TSPY) gene, partial sequence
AAGATGGAGCGGAGGCGCAAGCCCCACCTGGACCGCAGAGGCGCCATCATCCAGAGCATGCCYGGCTTCT
GGGCCAATGTTGTATCCTTTGCAGTGTTTCTTCTGCTTTTCCAGTAGAGAGGTGCTCTTGGGAAGTGTAA
GGAACTTACGGGCGGCTCGGCGTCGATGTGACCATTTGGGGAACGAGGGTGAGTTTCCACAGACAAATGT
GGCTGAAGAAAGCCAGAGCAGACACGGGTACTATTTTCCTGCGTGCGTGAGAGAAACGCTTCATGGTGCC
AAGCAGCAGACGTTTGGGGCATCTTTCTGAAGAGCAGAAGCGAGTTCTCGGCAGAACACGTGTTGCTGTG
AATCAAGCTATTGTTAAGGGACTGTGACTGCTCCGCCTTGCCAGTCCGATCCGGGACTGGGCTTCTTCGG
GTATGAGCAGATTCTGCCAGGCCTCAGACACCCGCAGTTCTCTGCATATCGCCCCTCCCGGTGTCAGTGC
GGTCAGCCTCGCAATGATACACCCTCGGTGAAACCCGAGAGGTCTGAATTCAGGGGGAGGGAGAGGAGAA
AGGGAGGTCGTTCATGGATGCAGATCTGAAAAAATCCCCTAACCGCCCCTCTGGGTGCTCTTAGGCCTTC
CCCGTTGCTTCTAGCTTTTCTTCCCATTGCATCTCAAGGCTCTTTGACCTCAGTCAGATTGCAAACCACC
CTCAGATGTCAGCCCTGATCACTGACCAAGATGAAGACATGCTGAGCTACCTGATCAACTTGGAGGTGAG
GCCGGGAAGACTAAGGCTGGAGGGTTGAGTGGGGGAGGCTAAGGGAGATAATTTATTCCTGCAAGCAACA
GTGGGCACCTCACCCAAAAAGGTGTTTAAGCTTTCTCCACCTTGTCCTGACAGGTGAAAGAAGCGAAGCA
TCCCGTTCATCTCTGCCAGATCATGTTGTTCTTTCGGAGTAACCCCTACTTCCAGAATAAAGTGATTACC
AAGGAATATCTCGTGAACGTCACAGGTGACGGGTGGCTCCCAGGATGGGTAGTGGAAGGAGGAAGGTGGG
TGGATCAGTGCCAACGTGTTCCAGCCCCCTTGCCAAAACATCCTCTGTCTGTAGAATACAGGGCTTCTCA
TTCCACTCCAATTCAGTGGTGTCAGGATTATGAAGTTGAGGCCTATCGCCGCAGACACAACAACAGCGGT
CTTAACTTCTTCAACTGGTTTTCTGACCACAACTTCGCGGGATCCAATAGGATTGCTGAGGTGGGTCCTT
GCTGGGAAACGTGAGGAATGACCCCGGTGTGTTCCCAGCTGCTTGGGTCACCAGTCTGAGCTCTCATGAG
GCCTTTTCCGATTGATTCCCCTGACAGATCCTATGTAAGGACCTGTGGCGCAATCCCCTGCAATACTACA
GGAGGATGAAGCCACCTGAAGAGGAAACAGAGATTTCAGGTGAGCCGTACAGTTGGAACCGGAGCTGTCT
GATACCCAGGATAAGGGTGTTGACACACCTCTCTATTCAGGGAGCCTGGAGGCTCATTTCAGAAATGTAG
AACCTGGGGGTCCGTCTTATCCGTGTCGAAATTCCTTGAGAGGAAGACACGGCATGACAGAAGCCAGGAC
ATTCATGGCATTGGGCTGAAAAAGGCACATGAGACACTGCACTGCAAAGCAGGTTWTAACTGTGGAGTCT
TAAGCCCAGGGAAGCATAGTGCGTGTCCACACTCACTGAGAAGTACAGCCGAGTTATTAACTTCAGTCTG
TGGCACTTGGTTCCATGGCCGTCAACCCGACGGGGAGTCATCTTACCAACCCCTAAAGCTTGGGCTCCCC
GAATGTGCCTGGTTGTCCTCCTTGCCACAGACCACAAAGGACTGCTTAGATCCATGGATTTTCTGAAGCT
ATTACCCCATCGGATTTCCGTGTGCTTTTAGTGTACAACGCGTCTTGTTAGCTGACTCCTGTCACAGAGA
ATACTGGAAATGGGGCAGGTATTGCAGAGAATAGTTTGTAACACATGCATGGTAGGAGGAAGTTGCAGAG
CTCGCAAAAGGGGAAGGGGTAGTCTTTTCTCAGCAGGCCGTAAAATTAAAACATTTTAAACGGTGGCTCA
GAGGAGATGCATTTTGACATGTGTTTGTGTTTCTCTAGGGAACGCGCAGATGTTGGGTTGAATATGATGG
AGCATCGGACACGGGTGCTGTGTTCACCTAACACGGCAGAACTCCTGAAAACTTACTACAGTATGCA
>AY450878.1 Cercopithecus nictitans isolate Newton testis-specific protein (TSPY) gene, partial sequence
AAGATGGAGCGGAGGCGCAAGCCCCACCTGGACCGCAGAGGCGCCATCATCCAGAGCATGCCTGGCTTCT
GGGCCGATGTTGTATCCTTTGCAGTGTTTCTTCTGCTTTTCCAGTTGAGAGGTGCTCTTGGGAAGTGTAA
GGAACTTACGGGCGGCTCGGCGTCGATGTGACCATTTGGGGAACGAGGGTGAGTTTCCACAGACAAATGT
GGCTGAAGAAAGCCAGAGCAGACACGGGTACTATTTTCCTGCGTGCGTGAGAGAAACGCTTCATGGTGCC
AAGCAGCAGACGTTTGGGGCATCTTTCTGAAGAGCAGAAGCCACTTCTCGGCAGAGCACGTGTTGCTGTG
AATCAAGCTATTGTTAAGGGACTGTGACTGCTCCGCCTTGCCAGTCCGATCCGGGACTGGGCTTCTTCGG
GTATGAGCGGATTCATGCCAGGCCTCAGACACCGGCAGTTCTCTGCATATCGCCCCTCCCGGTGTCAGTG
CGGTCAGCCTCGCAATGATACACCCTCGGTGAAACCCGAGAGGTCTGAATTCAGGGGGAGGGAGAGGAGA
AAGGGAGGTCGTTCATGGATGCAGATCTGAAAAAATCCCCTAACCGCCCCTCTGGGTGCTCTTAGGCCTT
CCCCGTTGCTTCTAGCTTTTCTTCCCATTGCATCTCAAGGCTCTTTGACCTCAGTCAGATTGCAAACCAC
CCTCAGATGTCAGCCCTGATCACTGACCAAGATGAAGACATGCTGAGCTACCTGATCAACTTGGAGGTGA
GGCCGGGATGACTAAGGCTGGAGGGTTGAGTGGGGGAGGCTAAGGGAGATAATTTATTCCTGCAAGCAAC
AGTGGGCACCTCACCCAAAAAGGTGTTTAAGCTTTCTCCACCTTGTCCTGACAGGTGAAAGAAGCGAAGC
ATCCCGTTCATCTCTGCCAGATCATGTTGTTCTTTCGGAGTAACCCCTACTTCCAGAATAAAGTGATTAC
CAAGGAATATCTCGTGAACGTCACAGGTGACAGGTGGCTCCCAGGATGGGTAGTGGAAGGAGGAAGGTGG
GTGGATCAGTGCCAACGTGTTCCAGCCCCCTTGCCAAAACATCCTCTGTCTGTAGAATACAGGGCTTCTC
ATTCCACTCCAATTCAGTGGTGTCAGGATTATGAAGTTGAGGCCTATCGCCGCAGACACAACAACAGCGG
TCTTAACTTCTTCAACTGGTTTTCTGACCACAACTTCGCAGGATCCAATAGGATTGCTGAGGTGGGTCCT
TGCTGGGAAACGTGAGGAATGACCCCGGTGTGTTCCCAGCTGCTTGGGTCACCAGTCTGAGCTCTCATGA
GGCCTTTTCCGATTGATTCCCCTGACAGATCCTATGTAAGGACCTGTGGCGCAATCCCCTGCAATACTAC
AGGAGGATGAAGCCACCTGAAGAGGAAACAGAGATTTCAGGTGAGCCGTACAGTTGGAACCGGAGCTGTC
TGATAACCCAGGATAAGGGTGTTGACACACCTCTCTATTCAGGGAGCCTGGAGGCTCATTTCAGAAATGT
AGAACCTGGGGGTCCGTCTTATCCATGTCGAAATTCCTTGAGAGGAAGACACAGCATGACAGAAGCCAGG
ACATTCATGGCATTGGGCTGAAAAAGGCACATGAGACACTGCACTGCAAAGCAGGTTATAACTGTGGAGT
CTTAAGCCCAGGGAAGCATAGTGCGTGTCCACACTCACTGAGAAGTAAAGCCGAGTTATTAACTTCAATC
TGTGGCACTTGGTTCCATGGCCGTCAACCCGACGGGGAGTCATCTTACCAACCCCTAAACCTTGGGCTCC
CCGAATGCGCCTGGTTGTCCTCCTTGCCACAGACCACAAAGGACTGCTTAGATCCATGGATTTTCTGAAG
CTATTACCCCATCGGATTTCCGTGTGCTTTTAGTGTACAACGCGTCTTGTTAGCTGACTCCTGTCACAGA
GAATACTGGAAATGGGGCAGGTATTGCAGAGAATAGTTTGTAACACATGCATGGTAGGAGGAAGTTGAAG
AGATCACAAAAGGGGAAGGGGTAGTCTTTTCTCAGCAGGCCGTAAAATTAAAACATTTTAAATGGTGGCT
CAGAGGAGATGCATTTTGACATGTGTTTGTGTTTCTCTAGGGAACGCGCAGATGTTGGGTTGAATATGAT
GGAGCATCGGACACGGGTGCTGTGTTCACCTAACACGGCAGAACTCCTGAAAACTTACTACAGTATGCA
>C_cephus_The_Zoo_1
AAGATGGAGCGGAGGCGCAAGCCCCACCTGGACCGCAGAGGCGCCATCATCCAGAGCATGCCTGGCTTCTGGGCCAATGTTGTATCCTTTGCAGTGTTTCTTCTGCTTTTCCAGTTGAGAGGTGCTCTTGGGAAGTGTAAGGCACTTACGGGCGGCTCGGCGTCGATGTGACCATTTGGGGAACGAGGGTGAGTTTCCACAGACAGATGTGGCTGAAGAAAGCCAGAGCAGACACGGGTACTATTTTCCTGCGTGCGTGAGAGAAACGCTTCATGGTGCCAAGCAGCAGACGTTTGGGGCATCTTTCTGAAGAGCAGAAGCGAGTTCTCGGCAGAACACGTGTTGCTGTGAATCAAGCTATTGTTAAGGGACTGTGACTGCTCCGCCTTGCCAGTCCGATCCGGGACTGGGCTTCTTCGGGTATGAGCAGATTCTGCCAGGCCTCAGACACCGGCAGTTCTCTGCATATCGCCCCTCCCGGTGTCAGTGCGGTCAGCCTCGCAATGATACACCCTGGGTGAAACCCGAGAGGTCTGAATTCAGGGGGAGGGAGAGGAGAAAGGGAGGTCGTTCATGGATGCAGATCTGAAAAAATCCCCTAACCGCCCCTCTGGGTGCTCTTAGGCCTTCCCCGTTGCTTCTAGCTTTTCTTCCCATTGCATCTCAAGGCTCTTTGACCTCAGTCAGATTGCAAACCACCCTCAGATGTCAGCCCTGATCACTGACCAAGATGAAGACATGCTGAGCTACCTGATCAACTTGGAGGTGAGGCCGGGAAGACTAAGGCTGGAGGGTTGAGTGGGGGAGGCTAAGGGAGATAATTTATTCCTGCAAGCAACAGTGGGCACCTCACCCAAAAAGGTGTTTAAGCTTTCTCCACCTTGTCCTGACAGGTGAAAGAAGCGAAGCATCCCGTTCATCTCTGCCAGATCATGTTGTTCTTTCGGAGTAACCCCTACTTCCAGAATAAAGTGATTACCAAGGAATATCTCGTGAACGTCACAGGTGACAGGTGGCTCCCAGGATGGGTAGTGGAAGGAGGAAGGTGGGTGGATCAGTGCCAACGTGTTCCAGCCCCCTTGCCAAAACATCCTCTGTCTGTAGAATACAGGGCTTCTCATTCCACTCCAATTCAGTGGTGTCAGGATTATGAAGTTGAGGCCTATCGCCGCAGACACAACAACAGCGGTCTTAACTTCTTCAACTGGTTTTCTGACCACAACTTCGCAGGATCCAATAGGATTGCTGAGGTGGGTCCTTGCTGGGAAACGTGAGGAATGACCCCGGTGTGTTCCCAGCTGCTTGGGTCACCAGTCTGAGCTCTCATGAGGCCTTTTCCGATTGATTCCCCTGACAGATCCTATGTAAGGACCTGTGGCGCAATCCCCTGCAATACTACAGGAGGATGAAGCCACCTGAAGAGGAAACAGAGATTTCAGGTGAGCCGTACAGTTGGAACCGGAGCTGTCTGATAAGCCAGGATAAGGGTGTTGACACACCTCTCTATTCAGGGAGCCTGGAGGCTCATTTCAGAAATGTAGAACCTGGGGGTCCGTCTTATCCATGTCGAAATTCCTTGAGAGGAAGACACAGCACGACAGAAGCCAGGACATTCATGGCATTGGGCTGAAAAAGGCACATGAGACACTGCACTGCAAAGCAGGTTATAACTGTGGAGTCTTAAGCCCAGGGAAGCATAGTGCGTGTCCACACTCACTGAGAAGTAAAGCCGAGTTATTAACTTCAATCTGTGGCACTTGGTTCCATGGCCGTCAACCCCACGGGGAGTCATCTTACCAACCCCTAAAGCTTGGGCTCCCCGAATGTGCCTGGTTGTCCTCCTTGCCACAGACCACAAAGGACTGCTTAGATCCATGGATTTTCTGAAGCTATTACCCCACCGGATTTCCGTGTGCTTTTAGTGTACAACGCGTCTTGTTAGCTGACTCCTGTCACAGAGAATACTGGAAATGGGGCAGGTATTGCAGAGAATAGTTTGTAACACATGCATGGTAGGAGGAAGTTGAAGAGATCACAAAAGGGGAAGGGGTAGTCTTTTCTCAGCAGGCCGTAAAATTAAAACATTTTAAATGGTGGCTCAGAGGAGATGCATTTTGACATGTGTTTGTGTTTCTCTAGGGAACGCGCAGATGTTGGGTTGAATATGATGGAGCATCGGACACGGGTGCTGTGTTCACCTAACACGGCAGAACTCCTGAAAACTTACTACAGTATGC
>C_mona_SA_BF_3
AAGATGGAGCGGAGGCGCAAGCCCCACCTGGACCGCAGAGGCGCCATCATCCAGAGCATGCCTGGCTTCTGGGCCAATGTTGTATCCTTTGCAGTGTTTCTTCTGCTTTTCCAGTTGAGAGGTGCTCTTGGGAAGTGTAAGGAACTTACGGGCGGCTCGGCGTCGATGTGACCATTTGGGGAACGAGGGTGAGTTTCCACAGACAAATGTGGCTGAAGAAAGCCAGAGCAGACACGGGTACTGTTTTCCTGCGTGCGTGAGAGAAACGCTTCATGGTGCCAAGCAGCAGACGTTTGGGGCATCTTTCTGAAGAGCAGAAGCGAGTTCTCGGCAGAACACGTGTTGCTGTGAATCAAGCTGTTGTTAAGGGACTGTGACTGCTCCGCCTTGCCAGCCCGATCCGGGACTGGGCTTCTTCGGGTATGAGCAGATTCTGCCAGGCCTCAGACACCGGCAGTTCTCTGCATATCGCCCCTCCCGGTGTCAGTGCGGTCAGCCTGGCAATGATACCGCCTCGGTGAAACCCGAGAGGTCTGAATTCAGGGGGAGGGAGAGGAGAAAGGGAGGTCGTTCATGGATGCAGGTCTGAAAAAATCCCCTAACCGCCCCTCTGGGTGCTCTTAGGCCTTCCCCGTTGCTTCTAGCTTTTCTTCCCATTGCATCTCAAGGCTCTTTGACCTCAGTCAGATTGCAAACCACCCTCAGATGTCAGCCCTGATCACTGACCAAGATGAAGACATGCTGAGCTACCTGATCAACTTGGAGGTGAGGCCGGGAAGACTAAGGCTGGAGGGTTGAGTGGGGGAGGCTAAGGGAGATAATTTATTCCTGCAAGCAACAGTGGGCACCTCACCCAAAAAGGTGTTTAAGCTTTCTCCACCTTGTCCTGACAGGTGAAAGAAGCGAAGCATCCCGTTCATCTCTGCCAGATCACGTTGTTCTTTCGGAGTAACCCCTACTTCCAGAATAAAGTGATTACCAAGGAATATCTCGTGAACGTCACAGGTGACAGGTGGCTCCCAGGATGGGTAGTGGAAGGAGGAAGGTGGGTGGATCAGTGCCAACGTGTTCCAGCCCCCTTGCCAAAACATCCTCTGTCTGTAGAATACAGGGCTTCTCATTCCACTCCAATTCAGTGGTGTCAGGATTATGAAGTTGAGGCCTATCGCCGCAGACACAACAACAGCGGTCTTAACTTCTTCAACTGGTTTTCTGACCACAACTTCGCAGGATCCAGTAGGATTGCTGAGGTGGGTCCTTGCTGGGAAACGTGAGGAATGACCCCGGTGTGTTCCCAGCTGCTTGGGTCACCAGTCTGAGCTCTCATGAGGCCTTTTCCGATTGATTCCCCTGACAGATCCTATGTAAGGACCTGTGGCGCAATCCCCTGCAATACTACAGGAGGATGAAGCCACCTGAAGAGGAAACAGAGATTTCAGGTGAGCCGTACAGTTGGAACCGGAGCTGTCTGATACCCAGGATAAGGGTGTTGACACACCTCTCTATTCTGGGAGCCTGGAGGCTCATTTCAGAAATGTAGAACCTGGGGGTCCGTCTTATCCATGTCGAAATTCCTTGAGAGGAAGACACAGCATGACAGAAGCCAGGACATTCATGGCATTGGGCTGAAAAAGGCACATGAGACACTGCACTGCAAAGCAGGTTATAACTGTGGAGTCTTAAGCCCAGGGAAGCATAGTGCGTGTCCACACTCACTGAGAAGTAAAGCCGAGTTATTAACTTCAATCTGTGGCACTTGGTTCCATGGCCGTCAACCCGACGGGGAGTCATCTTACCAACCCCTAAAGCTTGGGCTCCCCGAATGTGCCTGGTTGTCCTCCTTGCCACAGACCACAAAGGACTGCTTAGATCCATGGATTTTCTGAAGCTATTACCCCATCGGATTTCCGTGTGCTTTTAGTGTACAAGGCGTCTTGTTAGCTGACTCCTGTCACAGAGAATACTGGAAATGGGGCAGGTATTGCAGAGAATAGTTTGTAACACATGCATGGTAGGAGGAAGTTGAAGAGATCACAAAAGGGGAAGGGGTAGTCTTTTCTCAGCAGGCCGTAAAATTAAAACATTTTAAATGGTGGCTCAGAGGAGATGCATTTTGACATGTGTTTGTGTTTCTCTAGGGAACGCGCAGATGTTGGGTTGAATATGATGGAGCATCGGACACGGGTGCTGTGTTCACCTAACACGGCAGAACTCCTGAAAACTTACTACAGTATGC
>C_wolfi_Nguma
AAGATGGAGCGGAGGCGCAAGCCCCACCTGGACCGCAGAGGCGCCATCATCCAGAGCATGCCTGGCTTCTGGGCCAATGTTGTATCCTTTGCAGTGTTTCGTCTGCTTTTCCAGTTGAGAGGTGCTCTTGGGAAGTGTAAGGAACTTACGGGCGGCTCGGCCTCGATGTGACCATTTGGGGAACGAGGGTGAGTTTCCACAGACAAATGTGGCTGAAGAAAGCCAGAGCAGACACGGGTACTATTTTCCTGCGTGCGTGAGAGAAACGCTTCATGGTGCCAAGCAGCAGACGTTTGGGGCATCTTTCTGAAGAGCAGAAGCGAGTTCTCGGCAGAACACGTGTTGCTGTGAATCAAGCTATTGTTAAGGGACTGTGACTCCTCCGCCTTGCCAGTCCGATCCGGGACTGGGCTTCTTCGGGTATGAGCAGATTCTGCCAGGCCTCAGACACCGGCAGTTCTCTGCATATCGCCCCTCCCGGTGTCAGTGCGGTCAGCCTGGCAATGATACCCCCTCGGTGAAACCCGAGAGGTCTGAATTCAGGGGGAGGCAGAGGAGAAAGGGAGGTCGTTCATGGATGCAGGTCTGAAAAAATCCCCTAACCGCCCCTCTGGGTGCTCTTAGGCCTTCCCCGTTGCTTCTAGCTTTTCTTCCCATTGCATCTCAAGGCTCTTTGACCTCAGTCAGATTGCAAACCACCCTCAGATGTCAGCCCTGATCACTGACCAAGATGAAGACATGCTGAGCTACCTGATCAACTTGGAGGTGAGGCCGGGAAGACTAAGGCTGGAGGGTTGAGTCGGGGAGGCTAAGGGAGATAATTTATTCCTGCAAGCAACAGTGGGCACCTCACCCAAAAAGGTGTTTAAGCTTTCTCCACCTTGTCCTGACAGGTGAAAGAAGCGAAGCATCCCGTTCATCTCTGCCAGATCATGTTGTTCTTTCGGAGTAACCCCTACTTCCAGAATAAAGTGATTACCAAGGAATATCTCGTCAACGTCACAGGTGACAGGTGGCTCCCAGGATGGGTAGTGGAAGGAGGAAGGTGGGTGGATCAGTGCCAACGTGTTCCAGCCCCCTTGCCAAAACATCCTCTGTCTGTAGAATACAGGGCTTCTCATTCCACTCCAATTCAGTGGTGTCAGGATTATGAAGTTGAGGCCTATCGCCGCAGACACAACAGCAGCGGTCTTAACTTCTTCAACTGGTTTTCTGACCACAACTTCGCAGGATCCAATAGGATTGCTGAGGTGGGTCCTCGCTGGGAAACGTGAGGAATGACCCCGGTGTGTTCCCAGCTGCTTGGGTCACCAGTCTGAGCTCTCATGAGGCCTTTTCCGATTGATTCCCCTGACAGATCCTATGTAAGGACCTGTGGCGCAATCCCCTGCAATACTACAGGAGGATGAAGCCACCTGAAGAGGAAACAGAGATTTCAGGTGAGCCGTTCAGTTGGAACCGGAGCTTTCCGATACCCAGGATAAGGGTGTTGACACACCTCTCTATTCTGGGAGCCTGGAGGCTCATTTCAGAAATGTAGAACCTGGGGGTCCGTCTTATCCATGTCGAAATTCCTTGAGAGGAAGACACAGCATGACAGAAGCCAGGACATTCATGGCATTGGGCTGAAAAAGGCACATGAGACACTGCACTGCAAAGCAGGTTATAACTGTGGAGTCTTAAGCCCAGGGAAGCATAGTGCGTGTCCACACTCACTGAGAAGTAAAGCCGAGTTATTAACTTCAATCTGTGGCACTTGGTTCCATGGCCGTCAACCCGACGGGGAGTCATCTTACCAACCCCTAAAGCTTGGGCTCCCCGAATGTGCCTGGTTGTCCTCCTTGCCACAGACCACAAAGGACTGCTTAGATCCATGGATTTTCTGAAGCTATTACCCCATCGGATTTCCGTGTGCTTTTAGTGTACAACGCGTCTTGTTAGCTGACTCCTGTCACAGAGAATACTGGAAATGGGGCAGGTATTGCAGAGAATAGTTTGTAACACATGCATGGTAGGAGGAAGTTGAAGAGATCACAAAAGGGGAAGGGGTAGTCTTTTCTCAGCAGGCCGTAAAATTAAAACATTTTAAATGGTGGCTCAGAGGAGATGCATTTTGACATGTGTTTGTGTTTCTCTAGGGAACGCGCAGATGTTGGGTTGAATATGATGGAGCATCGGACACGGGTGCTGTGTTCACCTAACACGGCAGAACTCCTGAAAACTTACTACCGTATGC
>C_hamlni_OR_1646
AAGATGGAGCGGAGGCGCAAGCCCCACCTGGACCGCAGAGGCGCCATCATCCAGAGCATGCCTGGCTTCTGGGCCAATGTTGTATCCTTTGCAGTGTTTCTTCTGCTTTTCCAGTTGAGAGGTGCTCTTGGGAAGTGTAAGGAACTTACGGGCGGCTCGGCGTCGATGTGACCATTTGGGGAACGAGGGTGAGTTTCCACAGACAAATGTGGCTGAAGAAAGCCAGAGCAGACACGGGTACTATTTTCCTGCGTGCGTGAGAGAAACGCTTGGTGGTGCCAAGCAGCAGACGTTTGGGGCATCTTTCTGAAGAGCAGAAGCGAGTTCTCGGCAGAACACGTGTTGCTGTGAATCAAGCTATTGTTAAGGGACTGTGACTGCTCCGCCTTGCCAGTCCGATCCGGGACTGGGCTTCTTCGGGTATGAGCAGATTCTGCCAGGCCTCAGACACCGGCAGTTCTCTGCATATCGCCCCTCCCGGTGTCAGTGCGGTCAGCCTCGCAATGATACACCCTCGGTGAAACCCGAGAGGTCTGAATTCAGGGGGAGGGAGAGGAGAAAGGGAGGTCGTTCATGGATGCAGATCTGAAAAACTCCCCTAACCGCCCCTCTGGGTGCTCTTAGGCCTTCCCCGTTGCCTCTGGCTTTTCTTCCCATTGCATCGCAAGGCTCTTTGACCTCAGTCAGATTGCAAACCACCCTCAGATGTCAGCCCTGATCACTGACCAAGATGAAGACATGCTGAGCTACCTGATCAACTTGGAGGTGAGGCCGGGAAGACTGAGGCTGGAGGGTTGAGTGGGGGAGGCTAAGGGAGATAATTGATTCCTGCAAGCAACAGTGGGCACCTCACCCAAAAAGGTGTTTAAGCTTTCTCCACCTTGTCCTGACAGGTGAAAGAAGCGAAGCATCCCGTTCATCTCTGCCAGATCATGTTGTTCTTTCGGAGTAACCCCTACTTCCAGAATAAAGTGATTACCAAGGAATATCTCGTGAACGTCACAGGTGACAGGTGGCTCCCAGGATGGGTAGTGGAAGGAGGAAGGTGGGTGGATCAGTGCCAACGTGTTCCAGCCCCCTTGCCAAAACATCCTCTGTCTGTAGAATACAGGGCTTCTCATTCCACTCCAATTCAGTGGTGTCAGGATTACGAAGTTGAGGCCTATCGCCGCAGACACAACGACAGCGGTCTTAACTTCTTCAACTGGTTTTCTGACCACAACTTCGCAGGATCCAATAGGATTGCTGAGGTGGGTCCTTGCTGGGAAACGTGAGGAATGACCCCGGTGTGTTCCCAGCTGCTTGGGTCACCAGTCTGAGCTCTCATGAGGCCTTTTCCGATTGATTCCCCTGACAGATCCTATGTAAGGACCTGTGGCGCAATCCCCTGCAATACTACAGGAGGATGAAGCCACCTGAAGAGGAAACAGAGATTTCAGGTGAGCCGTACAGTTGGAACCGGAGCTGTCTGATACCCAGGATAAGGGTGTTGACACACCTCTCTATTCAGGGAGCCTGGAGGCTCATTTCAGAAATGTAGAACCTGGGGGTCCGTCTTACCCATGTCGAAATTCCTTGAGAGGAAGACACAGCATGACAGAAGCCAGGACATTCATGGCATTGGGCTGAAAAAGGCACATGAGACACCGCACTGCAAAGCAGGTTATAACTGTGGAGTCTTCAGCCCAGGGAAGCATAGTGCGTGTCCACACTCACTGAGAAGTAAAGCCGAGTTATTAACTTCAATCTGTGGCACTTGGTTCCACGGCCGTCAACCCGACGGGGAGTCATCTTACCAACCCCTAAAGCTTGGGCTCCCCGAATGTGCCTGGTTGTCCTCCTTGCCACAGACCACAAAGGACTGCTTAGATCCATGGATTTTCTGAAGCTATGACCCCATCGGATTTCCGTGTGCTTTTAGTGTACAACGCGTCTTGTTAGCTGACTCCTGTCACAGAGAATACTGGAAATGGGGCAGGTATTGCAGAGAATAGTTTGTAACACATGCATGGTAGGAGGAAGTTGAAGAGATCACAAAAGGGGAAGGGGTAGTCTTTTCTCAGCAGGCCGTAAAATTAAAACATTTTAAATGGTGGCTCAGAGGAGATGCATTTTGACATGTGTTTGTGTTTCTCTAGGGAACGCGCAGATGTTGGGTTGAATATGATGGAGCATCGGACACGGGTGCCGTGTTCACCTAACACGGCAGAACTCCTGAAAACTTACTACACTATGC
>C_hamlyni_ME404
AAGATGGAGCGGAGGCGCAAGCCCCACCTGGACCGCAGAGGCGCCATCATCCAGAGCATGCCTGGCTTCTGGGCCAATGTTGTATCCTTTGCAGTGTTTCTTCTGCTTTTCCAGTTGAGAGGTGCTCTTGGGAAGTGTAAGGAACTTACGGGCGGCTCGGCGTCGATGTGACCATTTGGGGAACGAGGGTGAGTTTCCACAGACAAATGTGGCTGAAGAAAGCCAGAGCAGACACGGGTACTATTTTCCTGCGTGCGTGAGAGAAACGCTTGGTGGTGCCAAGCAGCAGACGTTTGGGGCATCTTTCTGAAGAGCAGAAGCGAGTTCTCGGCAGAACACGTGTTGCTGTGAATCAAGCTATTGTTAAGGGACTGTGACTGCTCCGCCTTGCCAGTCCGATCCGGGACTGGGCTTCTTCGGGTATGAGCAGATTCTGCCAGGCCTCAGACACCGGCAGTTCTCTGCATATCGCCCCTCCCGGTGTCAGTGCGGTCAGCCTCGCAATGATACACCCTCGGTGAAACCCGAGAGGTCTGAATTCAGGGGGAGGGAGAGGAGAAAGGGAGGTCGTTCATGGATGCAGATCTGAAAAACTCCCCTAACCGCCCCTCTGGGTGCTCTTAGGCCTTCCCCGTTGCCTCTGGCTTTTCTTCCCATTGCATCGCAAGGCTCTTTGACCTCAGTCAGATTGCAAACCACCCTCAGATGTCAGCCCTGATCACTGACCAAGATGAAGACATGCTGAGCTACCTGATCAACTTGGAGGTGAGGCCGGGAAGACTGAGGCTGGAGGGTTGAGTGGGGGAGGCTAAGGGAGATAATTGATTCCTGCAAGCAACAGTGGGCACCTCACCCAAAAAGGTGTTTAAGCTTTCTCCACCTTGTCCTGACAGGTGAAAGAAGCGAAGCATCCCGTTCATCTCTGCCAGATCATGTTGTTCTTTCGGAGTAACCCCTACTTCCAGAATAAAGTGATTACCAAGGAATATCTCGTGAACGTCACAGGTGACAGGTGGCTCCCAGGATGGGTAGTGGAAGGAGGAAGGTGGGTGGATCAGTGCCAACGTGTTCCAGCCCCCTTGCCAAAACATCCTCTGTCTGTAGAATACAGGGCTTCTCATTCCACTCCAATTCAGTGGTGTCAGGATTACGAAGTTGAGGCCTATCGCCGCAGACACAACGACAGCGGTCTTAACTTCTTCAACTGGTTTTCTGACCACAACTTCGCAGGATCCAATAGGATTGCTGAGGTGGGTCCTTGCTGGGAAACGTGAGGAATGACCCCGGTGTGTTCCCAGCTGCTTGGGTCACCAGTCTGAGCTCTCATGAGGCCTTTTCCGATTGATTCCCCTGACAGATCCTATGTAAGGACCTGTGGCGCAATCCCCTGCAATACTACAGGAGGATGAAGCCACCTGAAGAGGAAACAGAGATTTCAGGTGAGCCGTACAGTTGGAACCGGAGCTGTCTGATACCCAGGATAAGGGTGTTGACACACCTCTCTATTCAGGGAGCCTGGAGGCTCATTTCAGAAATGTAGAACCTGGGGGTCCGTCTTACCCATGTCGAAATTCCTTGAGAGGAAGACACAGCATGACAGAAGCCAGGACATTCATGGCATTGGGCTGAAAAAGGCACATGAGACACCGCACTGCAAAGCAGGTTATAACTGTGGAGTCTTCAGCCCAGGGAAGCATAGTGCGTGTCCACACTCACTGAGAAGTAAAGCCGAGTTATTAACTTCAATCTGTGGCACTTGGTTCCACGGCCGTCAACCCGACGGGGAGTCATCTTACCAACCCCTAAAGCTTGGGCTCCCCGAATGTGCCTGGTTGTCCTCCTTGCCACAGACCACAAAGGACTGCTTAGATCCATGGATTTTCTGAAGCTATGACCCCATCGGATTTCCGTGTGCTTTTAGTGTACAACGCGTCTTGTTAGCTGACTCCTGTCACAGAGAATACTGGAAATGGGGCAGGTATTGCAGAGAATAGTTTGTAACACATGCATGGTAGGAGGAAGTTGAAGAGATCACAAAAGGGGAAGGGGTAGTCTTTTCTCAGCAGGCCGTAAAATTAAAACATTTTAAATGGTGGCTCAGAGGAGATGCATTTTGACATGTGTTTGTGTTTCTCTAGGGAACGCGCAGATGTTGGGTTGAATATGATGGAGCATCGGACACGGGTGCCGTGTTCACCTAACACGGCAGAACTCCTGAAAACTTACTACACTATGC
>C_hamlyni_GP612
AAGATGGAGCGGAGGCGCAAGCCCCACCTGGACCGCAGAGGCGCCATCATCCAGAGCATGCCTGGCTTCTGGGCCAATGTTGTATCCTTTGCAGTGTTTCTTCTGCTTTTCCAGTTGAGAGGTGCTCTTGGGAAGTGTAAGGAACTTACGGGCGGCTCGGCGTCGATGTGACCATTTGGGGAACGAGGGTGAGTTTCCACAGACAAATGTGGCTGAAGAAAGCCAGAGCAGACACGGGTACTATTTTCCTGCGTGCGTGAGAGAAACGCTTGGTGGTGCCAAGCAGCAGACGTTTGGGGCATCTTTCTGAAGAGCAGAAGCGAGTTCTCGGCAGAACACGTGTTGCTGTGAATCAAGCTATTGTTAAGGGACTGTGACTGCTCCGCCTTGCCAGTCCGATCCGGGACTGGGCTTCTTCGGGTATGAGCAGATTCTGCCAGGCCTCAGACACCGGCAGTTCTCTGCATATCGCCCCTCCCGGTGTCAGTGCGGTCAGCCTCGCAATGATACACCCTCGGTGAAACCCGAGAGGTCTGAATTCAGGGGGAGGGAGAGGAGAAAGGGAGGTCGTTCATGGATGCAGATCTGAAAAACTCCCCTAACCGCCCCTCTGGGTGCTCTTAGGCCTTCCCCGTTGCCTCTGGCTTTTCTTCCCATTGCATCGCAAGGCTCTTTGACCTCAGTCAGATTGCAAACCACCCTCAGATGTCAGCCCTGATCACTGACCAAGATGAAGACATGCTGAGCTACCTGATCAACTTGGAGGTGAGGCCGGGAAGACTGAGGCTGGAGGGTTGAGTGGGGGAGGCTAAGGGAGATAATTGATTCCTGCAAGCAACAGTGGGCACCTCACCCAAAAAGGTGTTTAAGCTTTCTCCACCTTGTCCTGACAGGTGAAAGAAGCGAAGCATCCCGTTCATCTCTGCCAGATCATGTTGTTCTTTCGGAGTAACCCCTACTTCCAGAATAAAGTGATTACCAAGGAATATCTCGTGAACGTCACAGGTGACAGGTGGCTCCCAGGATGGGTAGTGGAAGGAGGAAGGTGGGTGGATCAGTGCCAACGTGTTCCAGCCCCCTTGCCAAAACATCCTCTGTCTGTAGAATACAGGGCTTCTCATTCCACTCCAATTCAGTGGTGTCAGGATTACGAAGTTGAGGCCTATCGCCGCAGACACAACGACAGCGGTCTTAACTTCTTCAACTGGTTTTCTGACCACAACTTCGCAGGATCCAATAGGATTGCTGAGGTGGGTCCTTGCTGGGAAACGTGAGGAATGACCCCGGTGTGTTCCCAGCTGCTTGGGTCACCAGTCTGAGCTCTCATGAGGCCTTTTCCGATTGATTCCCCTGACAGATCCTATGTAAGGACCTGTGGCGCAATCCCCTGCAATACTACAGGAGGATGAAGCCACCTGAAGAGGAAACAGAGATTTCAGGTGAGCCGTACAGTTGGAACCGGAGCTGTCTGATACCCAGGATAAGGGTGTTGACACACCTCTCTATTCAGGGAGCCTGGAGGCTCATTTCAGAAATGTAGAACCTGGGGGTCCGTCTTACCCATGTCGAAATTCCTTGAGAGGAAGACACAGCATGACAGAAGCCAGGACATTCATGGCATTGGGCTGAAAAAGGCACATGAGACACCGCACTGCAAAGCAGGTTATAACTGTGGAGTCTTCAGCCCAGGGAAGCATAGTGCGTGTCCACACTCACTGAGAAGTAAAGCCGAGTTATTAACTTCAATCTGTGGCACTTGGTTCCACGGCCGTCAACCCGACGGGGAGTCATCTTACCAACCCCTAAAGCTTGGGCTCCCCGAATGTGCCTGGTTGTCCTCCTTGCCACAGACCACAAAGGACTGCTTAGATCCATGGATTTTCTGAAGCTATGACCCCATCGGATTTCCGTGTGCTTTTAGTGTACAACGCGTCTTGTTAGCTGACTCCTGTCACAGAGAATACTGGAAATGGGGCAGGTATTGCAGAGAATAGTTTGTAACACATGCATGGTAGGAGGAAGTTGAAGAGATCACAAAAGGGGAAGGGGTAGTCTTTTCTCAGCAGGCCGTAAAATTAAAACATTTTAAATGGTGGCTCAGAGGAGATGCATTTTGACATGTGTTTGTGTTTCTCTAGGGAACGCGCAGATGTTGGGTTGAATATGATGGAGCATCGGACACGGGTGCCGTGTTCACCTAACACGGCAGAACTCCTGAAAACTTACTACACTATGC
>C_petaurista_1534
AAGATGGAGCGGAGGCGCAAGCCCCACCTGGACCGCAGAGGCGCCATCATCCAGAGCATGCCTGGCTTCTGGGCCAATGTTGTATCCTTTGCAGTGTTTCTTCTGCTTTTCCAGTTGAGAGGTGCTCTTGGGAAGTGTAAGGAACTTACGGGCGGCTCGGCGTCCATGTGACCATTTGGGGAACGAGGGTGAGTTTCCACAGACAAATGTGGCTGAAGAAAGCCAGAGCAGACACGGGTACTATTTTCCTGCGTGCGTGAGAGAAACGCTTCATGGTGCCAAGCAGCAGACGTTTGGGGCATCTTTCTGAAGAGCAGAAGCGAGTTCTCGGCAGAACACGTGTTGCTGTGAATCAAGCTATTGTTAAGGGACTGTGACTGCTCCGCCTTGCCAGTCCSATCCGGGACTGGGCTTCTTCGGGTATGAGCAGATTCTGCCAGGCCTCAGACACCGGCAGTTCTCTGCATATCGCCCCTCCCGGTGTCAGTGCGGTCAGCCTCGCAATGATACACCCTGGGTGAAACCCGAGAGGTCTGAATTCAGGGGGAGGGAGAGGAGAAAGGGAGGTCGTTCATGGATGCAGATCTGAAAAAATCCCCTAACCGCCCCTCTGGGTGCTCTTAGGCCTTCCCCGTTGCTTCTAGCTTTTCTTCCCATTGCATCTCAAGGCTCTTTGACCTCAGTCAGATTGCAAACCACCCTCAGATGTCAGCCCTGATCACTGACCAAGATGAAGACATGCTGAGCTACCTGATCAACTTGGAGGTGAGGCCGGGAAGACTAAGGCTGGAGGGTTGAGTGGGGGAGGCTAAGGGAGATAATTTATTCCTGCAAGCAACAGTGGGCACCTCACCCAAAAAGGTGTTTAAGCTTTCTCCACCTTGTCCTGACAGGTGAAAGAAGCGAAGCATCCCGTTCATCTCTGCCAGATCATGTTGTTCTTTCGGAGTAACCCCTACTTCCAGAATAAAGTGATTACCAAGGAATATCTCGTGAACGTCACAGGTGACAGGTGGCTCCCAGGATGGGTAGTGGAAGGAGGAAGGTGGGTGGATCAGTGCCAACGTGTTCCAGCCCCCTTGCCAAAACATCCTCTGTCTGTAGAATACAGGGCTTCTCATTCCACTCCAATTCAGTGGTGTCAGGATTATGAAGTTGAGGCCTATCGCCGCAGACACAACAACAGCGGTCTTAACTTCTTCAACTGGTTTTCTGACCACAACTTTGCAGGATCCAATAGGATTGCTGAGGTGGGTCCTTGCTGGGAAACGTGAGGAATGACCCCGGTGTGTTCCCAGCTGCTCGGGTCACCAGTCTGAGCTCTCATGAGGCCTTTTCCGATTGATTCCCCTGACAGATCCTATGTAAGGACCTGTGGCGCAATCCCCTGCAATACTACAGGAGGATGAAGCCACCTGAAGAGGAAACAGAGATTTCAGGTGAGCCGTACAGTTGGAACCGGAGCTGTCTGATAACCCAGGATAAGGGTGTTGACACACCTCTCTATTCAGGGAGCCTGGAGGCTCATTTCAGAAATGTAGAACCTGGGGGTCCGTCTTATCCATGTCGAAATTCCTTGAGAGGAAGACACAGCACGACAGAAGCCAGGACATTCATGGCATTGGGCTGAAAAAGGCACATGAGACACTGCACTGCAAAGCAGGTTATAACTGTGGAGTCTTAAGCCCAGGGAAGCATAGTGCGTGTCCACACTCACTGAGAAGTAAAGCCGAGTTATTAACTTCAATCTGTGGCACTTGGTTCCATGGCCGTCAACCCCACGGGGAGTCATCTTACCAACCCCTAAAGCTTGGGCTCCCCGAATGTGCCTGGTTGTCCTCCTTGCCACAGACCACAAAGGACTGCTTAGATCCATGGATTTTCTGAAGCTATTACCCCACCGGATTTCCGTGTGCTTTTAGTGTACAACGCGTCTTGTTAGCTGACTCCTGTCACAGAGAATACTGGAAATGGGGCAGGTATTGCAGAGAAGAGTTTGTAACACATGCATGGTAGGAGGAAGTTGAAGAGATCACAAAAGGGGAAGGGGTAGTCTTTTCTCAGCAGGCCGTAAAATTAAAACATTTTAAATGGTGGCTCAGAGGAGATGCATTTTGACATGTGTTTGTGTTTCTCTAGGGAACGCGCAGATGTTGGGTTGAATATGATGGAGCATCGGACACGGGTGCTGTGTTCACCTAACACGGCAGAACTCCTGAAAACTTACTACAGTATGC
>C_albogularis_89M009
AAGATGGAGCGGAGGCGCAAGCCCCACCTGGACCGCAGAGGCGCCATCATCCAGAGCATGCCTGGCTTCTGGGCCAATGTTGTATCCTTTGCAGTGTTTCTTCTGCTTTTCCAGTTGAGAGGTGCTCTTGGGAAGTGTAAGGAACTTACGGGCGGCTCGGCGTCGATGTGACCATTTGGGGAACGAGGGTGAGTTTCCACAGACAAATGTGGCTGAAGAAAGCCAGAGCAGACACGGGTACTATTTTCCTGCGTGCGTGAGAGAAACGCTTCATGGTGCCAAGCAGCAGACGTTTGGGGCATCTTTCTGAAGAGCAGAAGCGAGTTCTCGGCAGAGCACGTGTTGCTGTGAATCAAGCTATTGTTAAGGGACTGTGACTGCTCCGCCTTGCCAGTCCGATCCGGGACTGGGCTTCTTCGGGTATGAGCAGATTCTGCCAGGCCTCAGACACCGGCAGTTCTCTGCATATCGCCCCTCCCGGTGTCAGTGCGGTCAGCCTCGCAATGATACACCCTCGGTGAAACCCGAGAGGTCTGAATTCAGGGGGAGGGAGAGGAGAAAGGGAGGTCGTTCATGGATGCAGATCTGAAAAAATCCCCTCACCGCCCCTCTGGGTGCTCTTAGGCCTTCCCCGTTGCTTCTAGCTTTTCTTCCCATTGCATCTCAAGGCTCTTTGACCTCAGTCAGATTGCAAACCACCCTCAGATGTCAGCCCTGATCACTGACCAAGATGAAGACATGCTGAGCTACCTGATCAACTTGGAGGTGAGGCCGGGAAGACTAAGGCTGGAGGGTTGAGTGGGGGAGGCTAAGGGAGATAATTTATTCCTGCAAGCAACAGTGGGCACCTCACCCAAAAAGGTGTTTAAGCTTTCTCCACCTTGTCCTGACAGGTGAAAGAAGCGAAGCATCCCGTTCATCTCTGCCAGATCATGTTGTTCTTTCGGAGTAACCCCTACTTCCAGAATAAAGTGATTACCAAGGAATATCTCGTGAACGTCACAGGTGACAGGTGGCTCCCAGGATGGGTAGTGGAAGGAGGAAGGTGGGTGGATCAGTGCCAACGTGTTCCAGCCCCCTTGCCAAAACATCCTCTGTCTGTAGAATACAGGGCTTCTCATTCCACTCCAATTCAGTGGTGTCAGGATTATGAAGTTGAGGCCTATCGCCGCAGACACAACAACAGCGGTCTTAACTTCTTCAACTGGTTTTCTGACCACAACTTCGCAGGATCCAATAGGATTGCTGAGGTGGGTCCTTGCTGGGAAACGTGAGGAATGACCCCGGTGTGTTCCCAGCTGCTTGGGTCACCAGTCTGAGCTCTCATGAGGCCTTTTCCGATTGATTCCCCTGACAGATCCTATGTAAGGACCTGTGGCGCAATCCCCTGCAATACCACAGGAGGATGAAGCCACCTGAAGAGGAAACAGAGATTTCAGGTGAGCCGTACAGTTGGAACCGGAGCTGTCTGATAACCCAGGATAAGGGTGTTGACACACCTCTCTATTCAGGGAGCCTGGAGGCTCATTTCAGAAATGTAGAACCTGGGGGTCCGTCTTATCCATGTCGAAATTCCTTGAGAGGAAGACACAGCATGACAGAAGCCAGGACTTTCATGGCATTGGGCTGAAAAAGGCACATGAGACACTGCACTGCAAAGCAGGTTATAACTGTGGAGTCTTAAGCCCAGGGAAGCATAGTGCGTGTCCACACTCACTGAGAAGTAAAGCCGAGTTATTAACTTCAATCTGTGGCACTTGGTTCCATGGCCGTCAACCCGACGGGGAGTCATCTTACCAACCCCTAAAGCTTGGGCTCCCCGAATGTGCCTGGTTGTCCTCCTTGCCACAGACCACAAAGGACTGCTTAGATCCATGGATTTTCTGAAGCTATTACCCCATCGGATTTCCGTGTGCTTTTAGTGTACAACGCGTCTTGTTAGCTGACTCCTGTCACAGAGAATACTGGAAACGGGGCAGGTATTGCAGAGAATAGTTTGTAACACATGCATGGTAGGAGGAAGTTGAAGAGATCACAAAAGGGGAAGGGGTAGTCTTTTCTCAGCAGGCCGTAAAATTAAAACATTTTAAACGGTGGCTCAGAGGAGATGCATTTTGACATGTGTTTGTGTTTCTCTAGGGAACGCGCAGATGTTGGGTTGAATATGATGGAGCATCGGACACGGGTGCTGTGTTCACCTAACACGGCAGAACTCCTGAAAACTTACTACAGTATGC
>C_erythrogaster_Mulhouse3
????????????????????GCCCCACCTGGACCGCAGAGGCGCCATCATCCAGAGCATGCCTGGCTTCTGGGCCAATGTTGTATCCTTTGCAGTGTTTCTTCTGCTTTTCCAGTTGAGAGGTGCTCTTGGGAAGTGTGAGGAACTTACGGGCGGCTCGGCGTCCATGTGACCATTTGGGGAACGAGGGTGAGTTTCCACAGACAAATGTGGCTGAAGAAAGCCAGAGCAGACACGGGTACTATTTTCCTGCGTGCGTGAGAGAAACGCTTCATGGTGCCAAGCAGCAGACGTTTGGGGCATCTTTCTGAAGAGCAGAAGCGAGTTCTCGGCAGAACACGTGTTGCTGTGAATCAAGCTATTGTTAAGGGACTGTGACTGCTCCGCCTTGCCAGTCCGATCCGGGACTGGGCTTCTTCGGGTATGAGCAGATTCTGCCAGGCCTCAGACACCGGCAGTTCTCTGCATATCGCCCCTCCCGGTGTCAGTGCGGTCAGCCTCGCAATGATACACCCTGGGTGAAACCCGAGAGGTCTGAATTCAGGGGGAGGGAGAGGAGAAAGGGAGGTCGTTCATGGATGCAGATCTGAAAAAATCCCCTAACCGCCCCTCTGGGTGCTCTTAGGCCTTCCCCGTTGCTTCTAGCTTTTCTTCCCATTGCATCTCAAGGCTCTTTGACCTCAGTCAGATTGCAAACCACCCTCAGATGTCAGCCCTGATCACTGACCAAGATGAAGACATGCTGAGCTACCTGATCAACTTGGAGGTGAGGCCGGGAAGACTAAGGCTGGAGGGTTGAGTGGGGGAGGCTAAGGGAGATAATTTATTCCTGCAAGCAACAGTGGGCACCTCACCCAAAAAGGTGTTTAAGCTTTCTCCACCTTGTCCTGACAGGTGAAAGAAGCGAAGCATCCCGTTCATCTCTGCCAGATCATGTTGTTCTTTCGGAGTAACCCCTACTTCCAGAATAAAGTGATTACCAAGGAATATCTCGTGAACGTCACAGGTGACAGGTGGCTCCCAGGATGGGTAGTGGAAGGAGGAAGGTGGGTGGATCAGTGCCAACGTGTTCCAGCCCCCTTGCCAAAACATCCTCTGTCTGTAGAATACAGGGCTTCTCATTCCACTCCAATTCAGTGGTGTCAGGATTATGAAGTTGAGGCCTATCGCCGCAGACACAACAACAGCGGTCTTAACTTCTTCAACTGGTTTTCTGACCACAACTTTGCAGGATCCAATAGGATTGCTGAGGTGGGTCCTTGCTGGGAAACGTGAGGAATGACCCCGGTGTGTTCCCAGCTGCTTGGGTCACCAGTCTGAGCTCTCATGAGGCCTTTTCCGATTGATTCCCCTGACAGATCCTATGTAAGGACCTGTGGCGCAATCCCCTGCAATACTACAGGAGGATGAAGCCACCTGAAGAGGAAACAGAGATTTCAGGTGAGCCGTACAGTTGGAACCGGAGCTGTCTGATAACCCAGGATAAGGGTGTTGACACACCTCTCTATTCAGGGAGCCTGGAGGCTCATTTCAGAAATGTAGAACCTGGGGGTCCGTCTTATCCATGTCGAAATTCCTTGAGAGGAAGACACAGCACGACAGAAGCCAGGACATTCATGGCATTGGGCTGAAAAAGGCACATGAGACACTGCACTGCAAAGCAGGTTATAACTGTGGAGTCTTAAGCCCAGGGAAGCATAGTGCGTGTCCACACTCACTGAGAAGTAAAGCCGAGTTATTAACTTCAATCTGTGGCACTTGGTTCCATGGCCGTCAACCCCACGGGGAGTCATCTTACCAACCCCTAAAGCTTGGGCTCCCCGAATGTGCCTGGTTGTCCTCCTTGCCACAGACCACAAAGGACTGCTTAGATCCATGGATTTTCTGAAGCTATTACCCCACCGGATTTCCGTGTGCTTTTAGTGTACAACGCGTCTTGTTAGCTGACTCCTGTCACAGAGAATACTGGAAATGGGGCAGGTATTGCAGAGAATAGTTTGTAACACATGCATGGTAGGAGGAAGTTGAAGAGATCACAAAAGGGGAAGGGGTAGTCTTTTCTCAGCAGGCCGTAAAATTAAAACATTTTAAATGGTGGCTCAGAGGAGATGCATTTTGACATGTGTTTGTGTTTCTCTAGGGAACGCGCAGATGTTGGGTTGAATATGATGGAGCATCGGACACGGGTGCTGTGTTCACCTAACACGGCAGAACTCCTGAAAACTTACTACAGTATGC
>M_talapoin_1511
AAGATGGAGCGGAGGCGCAAGCCCCACCTGGACCGCAGAGGCGCCATCATCCAGAGCACGCCTGGCTTCTGGGCCAATGTTGTATCCTTTGCAGTGTTTCTTCTGCTTTTCCAGTTGAGAGGTGCTCTTGGGAAGTGTAAGGAACTTACGGGCGGCTCGGCGTCGATGTGACCATTTGGGGAACAAGGGTGAGTTTCCACAGACAAATGTGGCTGAAGAAAGCCAGAGCAGACACGGCTACCATTTTCCTGCGTGCCTGAGAGAAACGCTTCATGGTGCCAAGCAGCAGACGTTTGGGGCATCTTTCTGAAGAGCAGAAGCGAGTTCTCAGCAGAACACGTGTTGCTGTGAATCAAGCTATTGTTAAGGGACTGTGACTGCTCCGCCTTGCCAGTCCGATCCGGGACTGGGCATCCTCGGGTATGAGCAGATTCTGCCAGGCCTCAGACACCGGCAGTTCTCTGCATATCGCCCCTCCCCGTGTCAGTGCGGTCAGCCTCACAATGATACACCCTCGGTGAAACCCGAGAGGTCTGAATTCAGGGGGAGGGAGAGGAGAAAAGGAGGTCGTTCATGGACGCAGATCTGAAAAAATCCCCTAAGCGCCCCTCTGGGTGCTCTTAGGCCTTCCCCGTTGCTTCTAGCTGCTTTTCTTTCCATTGCATCTCAAGGCTCTTTGACCTCAGTCAGATTGCAAACCACCCTCAGATGTCAGCCCTGATCACTGACCAAGATGAAGACATGCTGAGCTACATGATCAACTTGGAGGTGAGGCCGGGAAGACTAAGGCTGGAGGGTTGAGTGGGGGAGGCTAAGGGAGATAATTTATTCCTGCAAGCAACAGTGGGCACCTCACCCAAAAAGGTGTTTAAGCTTTCTCCACCTTGTCCTGACAGGTGAAAGAAGCGAAGCATCCCCTTCATCTCTGCCAGATCATGTTGTTCTTTCGGAGTAACCCCTACTTCCAGAATAAAGTGATTACCAAGGAATATCTCGTGAACGTCACAGGTGACAGGTGGCTCCCAGGATGGGTAGTGGAAGGAGGAAGGTGGGTGGATCAGTGCCAACGTGTTCCAGCCCCCCTGCCAAAACATCCTCTGTCTGTAGAATACAGGGCTTCTCATTCCACTCCAATTCAGTGGTGTCAGGATTATGAAGTTGAGGCCTATCGCCGCAGACACAACAACAGCGGTCTTAACTTCTTCAACTGGTTTTCTGACCACAACTTCGCGGGATCCAATAGGATTGCTGAGGTGGGTCCTTGCTGGGAAACATGAGGAATGACCCCGGTGTGTTCCCAGCTGCTTGGGTCACCAGTCTGAGCTCTCATGAGGCCTTTTCCGATTGATTCCCCCTGACAGATCCTATGTACGGACCTGTGGCGCAATCCCCTGCAATACTACAGGAGGATGAAGCCACCTGCAGAGGAAACAGAGATTTCAGGTGAGCCGTACAGTTGGAACTGGAGCTGTCTGATACCCAGGATAAGGGTGTTGACACACCTCTCAATTCAGGGAGCCTGGAGGCTCATTTCAGAAATGTAGAACCTGGGGGTCCGTCTTATCCGTGTCGAAATTCCTTGAGAGGAAGACACAGCATGACAGAAGCCGGGACATTCATGGCATTCGGGCTGAAAAAGGCACATGAGACACTGCACTGCAAAGCAGGTTGTAACTCTGGAGTCTTAAGCCCAGGGAAGCATAGCGCGTGTCCACACTCACTGAGAAGTAAAGCCGCGTTATTAACTTCAATCTGTGGCCCTTGGTTCCGTGGCCGTCCACCCGACGGGGAGTCATCTTACCAACCCCTAAAGCTTGGGCTCCCCGAATGTGCCTGGTTGTCCTCCTTGCCACAGACCACAAAGGACTCTTTAGATCCATGGATTTTCTGAAGCTATTACCCCATCGGATTTCCGTGTGCTTTTAGTGTACATCGCGTCTTGTTAGCTGACTCCTGTCACAGAGAATACGGGAAATGGGGCAGGTATTGCAGAGAATAGTTTGTAACCCACGCATGGTAGGAGGAAGTTGAAGAGATCACAAAAGGGGGGAAGGGGTAGTCTTTTCTCAGCAGGCCATAAAATTAAAACATTTTAAATGGTGGCTCAGAGGAGATGCAGTTTGACATGTGTTTGTGTTTCTCTAGGGAACGCGCAGATGTTGGGTTGAATATGATGGAGCATCGGACACAGGTGCTGTGTTCACCGAACACGGCAGAACTCCTGAAAACTTACTACAGTATGC
>C_ascanius_41137B
AAGATGGAGCGGAGGCGCAAGCCCCACCTGGACCGCAGAGGCGCCATCATCCAGAGCATGCCTGGCTTCTGGGCCAATGTTGTATCCTTTGCAGTGTTTCTTCTGCTTTTCCAGTTGAGAGGTGCTCTTGGGAAGTGTAAGGAACTTACGGGCGGCTCGGCGTCGATGTGACCATTTGGGGAACGAGGGTGAGTTTCCACAGACAGATGTGGCTGAAGAAAGCCAGAGCAGACACGGGTACTATTTTCCTGCGTGCGTGAGAGAAACGCTTCATGGTGCCAAGCAGCAGACGTTTGGGGCATCTTTCTGAAGAGCAGAAGCGAGTTCTCGGCAGAACACGTGTTGCTGTGAATCAAGCTATTGTTAAGGGACTGTGACTGCTCCGCCTTGCCAGTCCGATCCGGGACTGGGCTTCTTCGGGTATGAGCAGATTCTGCCAGGCCTCAGACACCGGCAGTTCTCTGCATATCGCCCCTCCCGGTGTCAGTGCGGTCAGCCTCGCAATGATACACCCTGGGTGAAACCCGAGAGGTCTGAATTCAGGGGGAGGGAGAGGAGAAAGGGAGGTCGTTCATGGATGCAGATCTGAAAAAATCCCCTAACCGCCCCTCTGGGTGCTCTTAGGCCTTCCCCGTTGCTTCTAGCTTTTCTTCCCATTGCATCTCAAGGCTCTTTGACCTCAGTCAGATTGCAAACCACCCTCAGATGTCAGCCCTGATCACTGACCAAGATGAAGACATGCTGAGCTACCTGATCAACTTGGAGGTGAGGCCGGGAAGACTAAGGCTGGAGGGTTGAGTGGGGGAGGCTAAGGGAGATAATTTATTCCTGCAAGCAACAGTGGGCACCTCACCCAAAAAGGTGTTTAAGCTTTCTCCACCTTGTCCTGACAGGTGAAAGAAGCGAAGCATCCCGTTCATCTCTGCCAGATCATGTTGTTCTTTCGGAGTAACCCCTACTTCCAGAATAAAGTGATTACCAAGGAATATCTCGTGAACGTCACAGGTGACAGGTGGCTCCCAGGATGGGTAGTGGAAGGAGGAAGGTGGGTGGATCAGTGCCAACGTGTTCCAGCCCCCTTGCCAAAACATCCTCTGTCTGTAGAATACAGGGCTTCTCATTCCACTCCAATTCAGTGGTGTCAGGATTATGAAGTTGAGGCCTATCGCCGCAGACACAACAACAGCGGTCTTAACTTCTTCAACTGGTTTTCTGACCACAACTTCGCAGGATCCAATAGGATTGCTGAGGTGGGTCCTTGCTGGGAAACGTGAGGAATGACCCCGGTGTGTTCCCAGCTGCTTGGGTCACCAGTCTGAGCTCTCATGAGGCCTTTTCCGATTGATTCCCCTGACAGATCCTATGTAAGGACCTGTGGCGCAATCCCCTGCAATACTACAGGAGGATGAAGCCACCTGAAGAGGAAACAGAGATTTCAGGTGAGCCGTACAGTTGGAACCGGAGCTGTCTGATAACCCAGGATAAGGGTGTTGACACACCTCTCTATTCAGGGAGCCTGGAGGCTCATTTCAGAAATGTAGAACCTGGGGGTCCGTCTTATCCATGTCGAAATTCCTTGAGAGGAAGACACAGCACGACAGAAGCCAGGACATTCATGGCATTGGGCTGAAAAAGGCACATGAGACACTGCACTGCAAAGCAGGTTATAACTGTGGAGTCTTAAGCCCAGGGAAGCATAGTGCGTGTCCACACTCACTGAGAAGTAAAGCCGAGTTATTAACTTCAATCTGTGGCACTTGGTTCCATGGCCGTCAACCCCACGGGGAGTCATCTTACCAACCCCTAAAGCTTGGGCTCCCCGAATGTGCCTGGTTGTCCTCCTTGCCACAGACCACAAAGGACTGCTTAGATCCATGGATTTTCTGAAGCTATTACCCCACCGGATTTCCGTGTGCTTTTAGTGTACAACGCGTCTTGTTAGCTGACTCCTGTCACAGAGAATACTGGAAATGGGGCAGGTATTGCAGAGAATAGTTTGTAACACATGCATGGTAGGAGGAAGTTGAAGAGATCACAAAAGGGGAAGGGGTAGTCTTTTCTCAGCAGGCCGTAAAATTAAAACATTTTAAATGGTGGCTCAGAGGAGATGCATTTTGACATGTGTTTGTGTTTCTCTAGGGAACGCGCAGATGTTGGGTTGAATATGATGGAGCATCGGACACGGGTGCTGTGTTCACCTAACACGGCAGAACTCCTGAAAACTTACTACGGTATGC
