# Supplementary material for: Y chromosome introgression between deeply divergent primate species
Source: Nat Commun. 2024 Nov 29;15:10398. doi: 10.1038/s41467-024-54719-8 (PMC11607401; doi:10.1038/s41467-024-54719-8)
Supplement: Supplementary file 6 — Source Data [file 41467_2024_54719_MOESM6_ESM.gz › source_data/phylogenetic_trees/mitotree.nwk]

((SAMN03264642_Macaca_mulatta.1:0.1514585321,PD_0408_Cercocebus_torquatus.1:0.1485262707)100:0.0506846617,(PD_0124_Miopithecus_ogouensis_ssp.1:0.1582354106,(((((((((((SAMN13555781_Cercopithecus_mona_Mmul_10.1:0.0003997357,(SAMN13555780_Cercopithecus_mona_Mmul_10.1:0.0001325237,SAMN13555784_Cercopithecus_mona_Mmul_10.1:0.000199144)100:0.0003303295)98:0.0003226038,((SAMN13555785_Cercopithecus_mona_Mmul_10.1:1.0474E-06,SAMN13555782_Cercopithecus_mona_Mmul_10.1:1.0474E-06)99:0.0001987867,SAMN13555783_Cercopithecus_mona_Mmul_10.1:0.0002662828)100:0.0008105718)100:0.0083406025,((((SAMN13555787_Cercopithecus_mona_Mmul_10.1:2.55682E-05,SAMN13555788_Cercopithecus_mona_Mmul_10.1:0.0001064166)100:0.005143224,SAMN13555792_Cercopithecus_mona_Mmul_10.1:0.0040074219)61:0.0002515106,SAMN13555793_Cercopithecus_mona_Mmul_10.1:0.0051267711)100:0.0069333063,PD_0042_Cercopithecus_mona_ssp.1:0.0109156568)99:0.0025839377)100:0.0348041363,PD_0043_Cercopithecus_lowei_ssp.1:0.0453866685)100:0.014064732,((((FK104_C_denti.1:0.0154375767,((GP611_C_wolfi_elegans.1:0.0008870878,PPN005_C_wolfi_wolfi.1:0.0004290226)100:0.0033076742,JH010_C_wolfi_elegans.1:0.0026865827)100:0.0133940199)100:0.0043602707,JH026_C_denti.1:0.0199707343)100:0.0049911406,(((SAMN13555786_Cercopithecus_mona_Mmul_10.1:1.0474E-06,SAMN13555790_Cercopithecus_mona_Mmul_10.1:1.0474E-06)100:0.0012512748,SAMN13555789_Cercopithecus_mona_Mmul_10.1:0.0012867966)100:0.0041946573,SAMN13555791_Cercopithecus_mona_Mmul_10.1:0.0067563576)100:0.0200058373)89:0.0019330786,PD_0092_Cercopithecus_pogonias.1:0.0242638337)100:0.0282413315)100:0.0318615314,(PD_0058_Cercopithecus_neglectus.1:0.0040481187,PD_0407_Cercopithecus_neglectus.1:0.0030980636)100:0.0817353239)100:0.0085786157,PD_0093_Cercopithecus_roloway.1:0.0953028884)96:0.0072311786,PD_0059_Cercopithecus_diana.1:0.1160586216)100:0.014846362,(((((PD_0127_Allochrocebus_lhoesti_ssp.1:0.0015664904,PD_0029_Allochrocebus_lhoesti.1:0.0026351721)100:0.0376689651,PD_0030_Allochrocebus_preussi.1:0.0398144612)100:0.0148421562,((PD_0091_Cercopithecus_petaurista.1:0.0384523855,((PD_0094_Cercopithecus_cephus.1:0.0162645101,PD_0095_Cercopithecus_cephus.1:0.01331845)100:0.0070937848,(((PD_0032_Cercopithecus_ascanius_schmidti.1:1.0474E-06,PD_0066_Cercopithecus_ascanius.1:1.0474E-06)100:0.0004770859,PD_0406_Cercopithecus_ascanius_ssp.1:0.0001927162)100:0.0090321511,PD_0410_Cercopithecus_ascanius_ssp.1:0.0091614726)100:0.0096523567)100:0.0119136148)96:0.0019333152,PD_0041_Cercopithecus_cephus_ssp.1:0.0292221455)100:0.0091022202)100:0.0480149622,(((SAMN13555794_Cercopithecus_mitis_Mmul_10.1:0.0136473176,PD_0033_Cercopithecus_nictitans_nictitans.1:0.0182710035)79:0.0010583629,PD_0090_Cercopithecus_nictitans.1:0.0143808131)100:0.0205880319,((PD_0096_Cercopithecus_mitis.1:0.0287754339,(SAMN25565059_C_mitis.1:0.0228144729,ME403_C_mitis_stuhlmanni.1:0.020826146)100:0.0047152034)84:0.0014015405,PD_0061_Cercopithecus_albogularis.1:0.033209522)100:0.0122729292)100:0.0475478249)100:0.0153989501,(PD_0034_Erythrocebus_patas.1:0.0044050354,PD_0062_Erythrocebus_patas.1:0.0035212012)100:0.1516560907)99:0.008388095)83:0.0023998926,((PD_0060_Cercopithecus_hamlyni.1:1.0474E-06,GP612_C_hamlyni.1:6.53787E-05)100:0.1048279359,((SAMN02692280_Chlorocebus_sabaeus.1:0.0354250974,(PD_0173_Chlorocebus_pygerythrus_ssp.1:0.0287499382,RD_1790_Chlorocebus_dryas.1:0.0248549448)100:0.0108146324)96:0.005402646,PD_0031_Allochrocebus_solatus.1:0.047934955)100:0.0586347424)100:0.0111887405)100:0.0317823435,(PD_0126_Allenopithecus_nigroviridis_ssp.1:0.002596158,PD_0028_Allenopithecus_nigroviridis.1:0.0075612131)100:0.1621380727)84:0.0049919666):0.0506846617);
