# Supplementary material for: Y chromosome introgression between deeply divergent primate species
Source: Nat Commun. 2024 Nov 29;15:10398. doi: 10.1038/s41467-024-54719-8 (PMC11607401; doi:10.1038/s41467-024-54719-8)
Supplement: Supplementary file 6 — Source Data [file 41467_2024_54719_MOESM6_ESM.gz › source_data/phylogenetic_trees/ytree.nwk]

((PD_0408_Cercocebus_torquatus:0.0090716003,SAMN03264642_Macaca_mulatta:0.0053283417)100:0.0025015992,(((PD_0028_Allenopithecus_nigroviridis:6.74746E-05,PD_0126_Allenopithecus_nigroviridis_ssp:6.25546E-05)100:0.0112214716,(((PD_0031_Allochrocebus_solatus:0.0017848096,PD_0127_Allochrocebus_lhoesti_ssp:0.0018448027)100:0.0045532863,(PD_0034_Erythrocebus_patas:0.0001027886,PD_0062_Erythrocebus_patas:0.0001187863)100:0.0055340437)100:0.000488938,((PD_0173_Chlorocebus_pygerythrus_ssp:0.0015152443,SAMN02692280_Chlorocebus_sabaeus_saintkitts:0.0013945715)100:0.0011112902,RD-1790_Cercopithecus_dryas:0.0030235837)100:0.0033179762)100:0.0054916039)100:0.0003519849,((((((JH010_C_wolfi_elegans:0.000511277,PPN005_C_wolfi_wolfi:0.0004367168)100:0.0009467477,PD_0092_Cercopithecus_pogonias:0.0014041895)100:0.0011339068,(((PD_0043_Cercopithecus_lowei_ssp:5.51581E-05,(SAMN13555784_Cercopithecus_mona:3.86948E-05,SAMN13555792_Cercopithecus_mona:2.08087E-05)99:1.20727E-05)100:3.53205E-05,SAMN13555780_Cercopithecus_mona:6.75747E-05)100:0.0001256873,((SAMN13555783_Cercopithecus_mona:1.06353E-05,(SAMN13555786_Cercopithecus_mona:2.8101E-06,SAMN13555791_Cercopithecus_mona:2.413E-07)100:3.68468E-05)100:0.0001047363,SAMN13555787_Cercopithecus_mona:0.0002055589)100:6.86742E-05)100:0.0023449033)100:0.0029342334,(PD_0058_Cercopithecus_neglectus:0.0002441609,PD_0407_Cercopithecus_neglectus:0.0002245957)100:0.0052074154)100:0.0002267568,PD_0059_Cercopithecus_diana:0.0057847767)100:0.0001717247,(GP612_C_hamlyni:0.0069593942,(((((PD_0041_Cercopithecus_cephus_ssp:6.18723E-05,PD_0095_Cercopithecus_cephus:0.0001124077)100:0.0003071942,PD_0094_Cercopithecus_cephus:0.0003765025)100:0.0008508152,PD_0406_Cercopithecus_ascanius_ssp:0.0013827127)100:0.0004252298,PD_0091_Cercopithecus_petaurista:0.0017024436)100:0.0009793502,(ME403_C_mitis_stuhlmanni:0.0026923296,((PD_0033_Cercopithecus_nictitans_nictitans:0.0004053426,(PD_0090_Cercopithecus_nictitans:0.0003350552,SAMN13555794_Cercopithecus_nictitans:0.0002915082)100:0.000143904)100:0.0017005561,(FK104_C_denti:0.0015419744,PD_0096_Cercopithecus_mitis:0.0013999722)100:0.0009463341)100:0.0002031284)100:0.0002927955)100:0.0022598064)100:0.000213984)100:0.004412089):0.0025015992);
