# Supplementary material for: Y chromosome introgression between deeply divergent primate species
Source: Nat Commun. 2024 Nov 29;15:10398. doi: 10.1038/s41467-024-54719-8 (PMC11607401; doi:10.1038/s41467-024-54719-8)
Supplement: Supplementary file 6 — Source Data [file 41467_2024_54719_MOESM6_ESM.gz › source_data/phylogenetic_trees/astral_tree.nwk]

(FK104_C_denti:1,(JH026_C_denti:1,((GP611_C_wolfi_elegans:1,(PPN005_C_wolfi_wolfi:1,JH010_C_wolfi_elegans:1)34.15:0.0122176)86.07:1.56474,(PD_0092_Cercopithecus_pogonias:1,(((PD_0058_Cercopithecus_neglectus:1,PD_0407_Cercopithecus_neglectus:1)99.99:7.84264,((PD_0059_Cercopithecus_diana:1,PD_0093_Cercopithecus_roloway:1)99.97:7.36027,((((PD_0033_Cercopithecus_nictitans_nictitans:1,(PD_0090_Cercopithecus_nictitans:1,SAMN13555794_Cercopithecus_nictitans:1)59.32:0.493779)98.11:3.55602,(ME403_C_mitis_stuhlmanni:1,(PD_0096_Cercopithecus_mitis:1,(PD_0061_Cercopithecus_albogularis:1,SAMN25565059_C_mitis:1)98.18:3.59114)59.54:0.499217)71.13:0.836477)98.78:3.9896,(PD_0091_Cercopithecus_petaurista:1,((PD_0041_Cercopithecus_cephus_ssp:1,(PD_0094_Cercopithecus_cephus:1,PD_0095_Cercopithecus_cephus:1)54.22:0.37578)67.99:0.733477,(PD_0410_Cercopithecus_ascanius_ssp:1,(PD_0406_Cercopithecus_ascanius_ssp:1,(PD_0032_Cercopithecus_ascanius_schmidti:1,PD_0066_Cercopithecus_ascanius:1)99.74:5.49129)54.59:0.383715)50.16:0.290723)93.74:2.36398)89.82:1.87791)94.63:2.51685,((PD_0124_Miopithecus_ogouensis_ssp:1,((PD_0408_Cercocebus_torquatus:1,SAMN03264642_Macaca_mulatta:1)99.95:6.94449,((PD_0028_Allenopithecus_nigroviridis:1,PD_0126_Allenopithecus_nigroviridis_ssp:1)99.99:8.0856,((PD_0031_Allochrocebus_solatus:1,(PD_0030_Allochrocebus_preussi:1,(PD_0029_Allochrocebus_lhoesti:1,PD_0127_Allochrocebus_lhoesti_ssp:1)98.48:3.76941)80.55:1.23106)99.96:7.05925,((PD_0034_Erythrocebus_patas:1,PD_0062_Erythrocebus_patas:1)99.99:8.16319,(RD-1790_Cercopithecus_dryas:1,(PD_0173_Chlorocebus_pygerythrus_ssp:1,SAMN02692280_Chlorocebus_sabaeus_saintkitts:1)98.27:3.6464)99.92:6.56543)44.82:0.188947)99.92:6.58292)74.11:0.945462)96.8:3.03212)99.73:5.46654,(GP612_C_hamlyni:1,PD_0060_Cercopithecus_hamlyni:1)98.75:9.86775)80.58:1.23298)64.27:0.623541)58.33:0.469727)98.08:3.5394,(PD_0043_Cercopithecus_lowei_ssp:1,((SAMN13555789_Cercopithecus_mona:1,(SAMN13555790_Cercopithecus_mona:1,(SAMN13555786_Cercopithecus_mona:1,SAMN13555791_Cercopithecus_mona:1)35.05:0.0260913)34.69:0.0204855)49.06:0.268906,((SAMN13555781_Cercopithecus_mona:1,((SAMN13555784_Cercopithecus_mona:1,SAMN13555780_Cercopithecus_mona:1)34.28:0.0142223,(SAMN13555793_Cercopithecus_mona:1,(SAMN13555783_Cercopithecus_mona:1,(SAMN13555785_Cercopithecus_mona:1,SAMN13555782_Cercopithecus_mona:1)87.87:1.70329)35.81:0.0378395)33.64:0.00456201)33.52:0.00267119)35.25:0.0290495,((SAMN13555792_Cercopithecus_mona:1,(SAMN13555787_Cercopithecus_mona:1,SAMN13555788_Cercopithecus_mona:1)37.77:0.0687171)34.47:0.0170982,PD_0042_Cercopithecus_mona_ssp:1)38.33:0.0778546)41.37:0.128363)87.67:1.68667)99.68:5.30014)97.56:3.30414)98.38:3.7095)79.46:1.17659)1:0);
