# Supplementary material for: Y chromosome introgression between deeply divergent primate species
Source: Nat Commun. 2024 Nov 29;15:10398. doi: 10.1038/s41467-024-54719-8 (PMC11607401; doi:10.1038/s41467-024-54719-8)
Supplement: Supplementary file 6 — Source Data [file 41467_2024_54719_MOESM6_ESM.gz › source_data/phylogenetic_trees/ychrom_divdates.mcmctree.tre]

#NEXUS
BEGIN TREES;

	UTREE 1 = (((((((FK104_C_denti: 1.884687, PD_0096_Cercopithecus_mitis: 1.884687) [&95%HPD={1.49092, 2.27104}]: 1.266603, PD_0033_Cercopithecus_nictitans_nictitans: 3.151290) [&95%HPD={2.58535, 3.71284}]: 0.741090, ((PD_0094_Cercopithecus_cephus: 1.930909, PD_0406_Cercopithecus_ascanius_ssp: 1.930909) [&95%HPD={1.53734, 2.33676}]: 0.617095, PD_0091_Cercopithecus_petaurista: 2.548004) [&95%HPD={2.05989, 3.03672}]: 1.344375) [&95%HPD={3.21563, 4.53035}]: 2.767860, GP612_C_hamlyni: 6.660239) [&95%HPD={5.70025, 7.54245}]: 0.164356, ((((PPN005_C_wolfi_wolfi: 1.826637, PD_0092_Cercopithecus_pogonias: 1.826637) [&95%HPD={1.43296, 2.2162}]: 1.315742, (PD_0043_Cercopithecus_lowei_ssp: 0.109003, SAMN13555780_Cercopithecus_mona: 0.109003) [&95%HPD={0.0617105, 0.160425}]: 3.033376) [&95%HPD={2.54322, 3.70399}]: 3.313847, PD_0407_Cercopithecus_neglectus: 6.456226) [&95%HPD={5.52952, 7.33126}]: 0.144108, PD_0059_Cercopithecus_diana: 6.600334) [&95%HPD={5.64505, 7.47155}]: 0.224262) [&95%HPD={5.83939, 7.70862}]: 5.314308, (PD_0028_Allenopithecus_nigroviridis: 12.107163, (((PD_0031_Allochrocebus_solatus: 1.584126, PD_0127_Allochrocebus_lhoesti_ssp: 1.584126) [&95%HPD={1.20873, 1.96069}]: 4.290285, PD_0034_Erythrocebus_patas: 5.874411) [&95%HPD={4.92796, 6.75592}]: 0.352285, ((PD_0173_Chlorocebus_pygerythrus_ssp: 1.684067, SAMN02692280_Chlorocebus_sabaeus_saintkitts: 1.684067) [&95%HPD={1.30402, 2.08166}]: 1.152523, RD-1790_Cercopithecus_dryas: 2.836589) [&95%HPD={2.26877, 3.42311}]: 3.390107) [&95%HPD={5.25512, 7.14744}]: 5.880467) [&95%HPD={10.729, 13.0123}]: 0.031741) [&95%HPD={10.8062, 13.0969}]: 1.010578, (PD_0408_Cercocebus_torquatus: 8.117219, SAMN03264642_Macaca_mulatta: 8.117219) [&95%HPD={6.26208, 10.5092}]: 5.032263) [&95%HPD={11.5802, 15.0762}];

END;
