# Supplementary material for: Y chromosome introgression between deeply divergent primate species
Source: Nat Commun. 2024 Nov 29;15:10398. doi: 10.1038/s41467-024-54719-8 (PMC11607401; doi:10.1038/s41467-024-54719-8)
Supplement: Supplementary file 6 — Source Data [file 41467_2024_54719_MOESM6_ESM.gz › source_data/phylogenetic_trees/autosomal_divdates.mcmctree.tre]

#NEXUS
BEGIN TREES;

	UTREE 1 = ((((((((((FK104_C_denti: 2.139223, GP611_C_wolfi_elegans: 2.139223) [&95%HPD={1.02958, 3.04192}]: 1.424126, PD_0092_Cercopithecus_pogonias: 3.563349) [&95%HPD={2.04519, 4.51243}]: 1.393583, (PD_0043_Cercopithecus_lowei_ssp: 2.902161, SAMN13555793_Cercopithecus_mona: 2.902161) [&95%HPD={2.02414, 3.8256}]: 2.054771) [&95%HPD={3.89077, 5.96845}]: 1.816714, PD_0407_Cercopithecus_neglectus: 6.773645) [&95%HPD={5.77821, 7.74939}]: 0.888178, (PD_0059_Cercopithecus_diana: 3.638038, PD_0093_Cercopithecus_roloway: 3.638038) [&95%HPD={2.47902, 4.6229}]: 4.023785) [&95%HPD={6.53548, 8.76614}]: 0.450526, ((PD_0091_Cercopithecus_petaurista: 5.858465, (PD_0094_Cercopithecus_cephus: 4.593572, PD_0410_Cercopithecus_ascanius_ssp: 4.593572) [&95%HPD={3.56828, 5.84014}]: 1.264894) [&95%HPD={4.71061, 7.37675}]: 0.964828, (PD_0033_Cercopithecus_nictitans_nictitans: 4.084237, PD_0096_Cercopithecus_mitis: 4.084237) [&95%HPD={2.86983, 5.38265}]: 2.739056) [&95%HPD={5.61584, 8.29404}]: 1.289056) [&95%HPD={6.95329, 9.27783}]: 0.811783, GP612_C_hamlyni: 8.924133) [&95%HPD={7.52664, 10.2312}]: 1.900927, PD_0124_Miopithecus_ogouensis_ssp: 10.825060) [&95%HPD={9.30124, 12.1773}]: 1.199432, (PD_0028_Allenopithecus_nigroviridis: 11.123472, ((PD_0031_Allochrocebus_solatus: 3.872986, (PD_0030_Allochrocebus_preussi: 2.878772, PD_0029_Allochrocebus_lhoesti: 2.878772) [&95%HPD={1.99077, 3.72917}]: 0.994214) [&95%HPD={2.86589, 5.06529}]: 3.299621, (PD_0062_Erythrocebus_patas: 6.583792, (RD-1790_Cercopithecus_dryas: 3.825276, (PD_0173_Chlorocebus_pygerythrus_ssp: 2.600323, SAMN02692280_Chlorocebus_sabaeus_saintkitts: 2.600323) [&95%HPD={1.63131, 3.44005}]: 1.224953) [&95%HPD={2.67871, 4.77547}]: 2.758516) [&95%HPD={5.34906, 7.81752}]: 0.588815) [&95%HPD={5.74957, 8.59799}]: 3.950865) [&95%HPD={9.71822, 12.2858}]: 0.901019) [&95%HPD={10.5756, 13.0575}]: 1.803767, (PD_0408_Cercocebus_torquatus: 8.289674, SAMN03264642_Macaca_mulatta: 8.289674) [&95%HPD={6.47858, 10.1539}]: 5.538585) [&95%HPD={12.1312, 15.315}];

END;
