# Supplementary material for: Y chromosome introgression between deeply divergent primate species
Source: Nat Commun. 2024 Nov 29;15:10398. doi: 10.1038/s41467-024-54719-8 (PMC11607401; doi:10.1038/s41467-024-54719-8)
Supplement: Supplementary file 6 — Source Data [file 41467_2024_54719_MOESM6_ESM.gz › source_data/bpp_figures_5_s9_s10/README.md]

This directory contains the source data needed to reproduce main Figure 5, and Figure S9. It contains the mcmc-output from bpp.

The model 1 output was used for the main Figure 5 and Figure S9. The model 2 output was used for the supplementary Figure S9.

Files ending with .mcmc are the mcmc output files from bpp. The files ending with .txt are the summary outputs from bpp.

To recreate Figure 5, use the script:
https://github.com/axeljen/denti_ychrom_scripts/blob/master/bpp/bpp_parse.R

The code for recreating Figure S9 is included in the Rmarkdown file at the github root directory:
https://github.com/axeljen/denti_ychrom_scripts/blob/master/ms_figures.Rmd

See bpp documentation for details on output files.
