# Supplementary material for: Y chromosome introgression between deeply divergent primate species
Source: Nat Commun. 2024 Nov 29;15:10398. doi: 10.1038/s41467-024-54719-8 (PMC11607401; doi:10.1038/s41467-024-54719-8)
Supplement: Supplementary file 6 — Source Data [file 41467_2024_54719_MOESM6_ESM.gz › source_data/bpp_figures_5_s9_s10/model_1/README.md]

This directory contains the source data needed to reproduce main Figure 5, and Figure S9. It contains the mcmc-output from bpp.

To recreate Figure 5, use the script:
https://github.com/axeljen/denti_ychrom_scripts/blob/master/bpp/bpp_parse.R

The code for recreating Figure S9 is included in the Rmarkdown file at the github root directory:
https://github.com/axeljen/denti_ychrom_scripts/blob/master/ms_figures.Rmd
